# Supplementary material for: T3SEpp: an Integrated Prediction Pipeline for Bacterial Type III Secreted Effectors
Source: mSystems. 2020 Aug 4;5(4):e00288-20. doi: 10.1128/mSystems.00288-20 (PMC7406222; doi:10.1128/mSystems.00288-20)
Supplement: DATA SET S1 [file mSystems.00288-20-sd001.xlsx]

## Sheet: Sheet 1
Sheet 1. Homologous Clusters of T3SS Effector Signal Sequences
SigFAM	Known_Members
SigFAM_1	Pse_Pse2_RopM,Xan_Xan_AvrXacE1,Xan_Xan_XopE2,Xan_Xan_XopE1,Xan_Xan_XopJ,Xan_Xan_AvrXccC,Ral_Ral_RipAS,Pse_Pse2_HopAF1,Ral_Ral_RipI,Ral_Ral_RipD
SigFAM_2	Ral_Ral_RipAG,Ral_Ral_RipAH,Ral_Ral_RipH1,Ral_Ral_RipH2,Pan_Pan_PthG,Ral_Ral_RipH3,Xan_Xan_XopP,Xan_Xan_XopF1,Ral_Ral_RipAR
SigFAM_3	Pse_Pse2_HopZ3,Erw_Hrp_Eop1,Chldi_Chldi_CopD,Chldo_Chldo_CopD,Chldo_Chldo_CopB,Chldi_Chldi_CopB,Esc_LEE_NleH1,Esc_LEE_NleH2,Cit_Cit_NleH
SigFAM_4	Pse_Pse2_HopZ4,Pse_Pse2_HopF4,Pse_Pse2_HopF2,Pse_Pse2_HopO1,Pse_Pse2_HopF,Pse_Pse2_HopAH1
SigFAM_5	Pse_Pse2_HopH1,Xan_Xan_XopG,Ral_Ral_RipAX1,Ral_Ral_RipAX2,Chldi_Chldi_CopD2,Chldo_Chldo_CopD2
SigFAM_6	Sal_SPI2_SifA,Sal_SPI2_SifB,Sal_SPI2_SseI,Sal_SPI2_SseJ,Sal_SPI2_SspH2
SigFAM_7	Sal_SPI12_SseK1,Esc_LEE_NleB1,Esc_LEE_NleB2,Cit_Cit_NleB,Esc_LEE_NleB
SigFAM_8	Yer_Ysc_YopE,Esc_LEE_EspD,Cit_Cit_EspD,Yer_Ysa_YspI
SigFAM_9	Pse_Pse2_HopAS1,Ral_Ral_RipZ,Ral_Ral_RipAK,Ral_Ral_RipAF1
SigFAM_10	Ral_Ral_RipA3,Ral_Ral_RipA4,Ral_Ral_RipG5,Ral_Ral_RipG4
SigFAM_11	Pse_Pse_ExoS,Pse_Pse_ExoT,Aer_Aer_AexT,Aer_Aer_AexV
SigFAM_12	Esc_LEE_EspM2,Esc_LEE_EspM,Cit_Cit_EspM2,Shi_Shi_IpgB2
SigFAM_13	Esc_LEE_NleE,Cit_Cit_NleE,Shi_Shi_OspZ
SigFAM_14	Esc_LEE_OspB,Esc_LEE_OspB2,Cit_Cit_OspB
SigFAM_15	Esc_LEE_EspO1,Esc_LEE_EspO2,Cit_Cit_EspO
SigFAM_16	Esc_LEE_EspF,Esc_LEE_TccP,Cit_Cit_EspF
SigFAM_17	Chldi_Chldi_CrpA,Cit_Cit_EspA,Esc_LEE_EspA
SigFAM_18	Chldi_Chldi_CT621,Sal_SPI2_SspH1,Sal_SPI12_SlrP
SigFAM_19	Ral_Ral_PopA,Chldo_Chldo_ChlaOTU,Chldi_Chldi_IncA
SigFAM_20	Pse_Pse2_HopAA1,Pse_Pse2_HopAA1-2,Pse_Pse2_HopAA1-1
SigFAM_21	Yer_Ysc_YscF,Pse_Pse_PscF,Aer_Aer_AscF
SigFAM_22	Yer_Ysc_YopK,Chldo_Chldo_Cpn0761,Chldi_Chldi_CT550
SigFAM_23	Yer_Ysc_YopJ,Aer_Aer_AopP
SigFAM_24	Vib_Chr2_VopV,Vib_Chr2_VopM
SigFAM_25	Pse_Pse2_HopBL1,Pse_Pse2_HopBL2
SigFAM_26	Yer_Ysc_YpkA,Aer_Aer_AopO
SigFAM_27	Yer_Ysc_YopH,Aer_Aer_AopH
SigFAM_28	Yer_Ysa_YspK,Shi_Shi_OspG
SigFAM_29	Vib_Chr1_VPA0450,Aer_Aer_Ati2
SigFAM_30	Pse_Pse2_AvrRpt2,Ral_Ral_RipG2
SigFAM_31	Pse_Pse2_HopZ1,Pse_Pse2_AvrPto1
SigFAM_32	Pse_Pse2_HopD1,Pse_Pse2_HopAO1
SigFAM_33	Pse_Pse2_HopQ1,Pse_Pse2_HopQ1-1
SigFAM_34	Pse_Pse2_HrpW1,Pse_Pse2_HopP1
SigFAM_35	Pse_Pse2_HopT1-1,Pse_Pse2_HopT1-2
SigFAM_36	Pse_Pse2_HopAH2-1,Pse_Pse2_HopAH2-2
SigFAM_37	Xan_Xan_AvrBs3,Xan_Xan_AvrBs4
SigFAM_38	Xan_Xan_XopZ,Xan_Xan_XOO2543
SigFAM_39	Xan_Xan_XopXccR1,Ral_Ral_RipU
SigFAM_40	Ral_Ral_RipAE,Ral_Ral_RipN
SigFAM_41	Ral_Ral_RipTAL1,Ral_Ral_RipS4
SigFAM_42	Ral_Ral_PopF2,Ral_Ral_PopF1
SigFAM_43	Bur_T3S3_BipC,Chldi_Chldi_CT223
SigFAM_44	Erw_Hrp_DspE,Pan_Pan_WtsE
SigFAM_45	Dic_Dic_DspE,Pec_Pec_DspE
SigFAM_46	Bor_Bor_BteA,Bor_Bor_BopC
SigFAM_47	Chldi_Chldi_CTL0063,Chldi_Chldi_CT694
SigFAM_48	Chldi_Chldi_CTL0064,Chldi_Chldi_CT695
SigFAM_49	Chldi_Chldi_CT695,Chldo_Chldo_Cpn0474
SigFAM_50	Chldi_Chldi_CT652.1,Chldo_Chldo_Cpn0764
SigFAM_51	Chldi_Chldi_CT610,Chldo_Chldo_Cpn0770
SigFAM_52	Chldi_Chldi_CT642,Chldo_Chldo_Cpn0821
SigFAM_53	Chldi_Chldi_CT606.1,Chldo_Chldo_Cpn0853
SigFAM_54	Chldi_Chldi_YycJ,Chldo_Chldo_Cpn1019
SigFAM_55	Chldi_Chldi_CT848,Chldo_Chldo_Cpn1020
SigFAM_56	Chldi_Chldi_CT863,Chldo_Chldo_Cpn1022
SigFAM_57	Chldi_Chldi_CT373,Chldo_Chldo_Cpn1032
SigFAM_58	Chldi_Chldi_CdsF,Chldo_Chldo_CdsF
SigFAM_59	Chldi_Chldi_CopB2,Chldo_Chldo_CopB2
SigFAM_60	Chr_Cpi1_CipB,Sal_SPI1_SipB
SigFAM_61	Rhi_Rhi_NopT,Bra_Bra_NopT
SigFAM_62	Bra_Bra_12780,Bra_Bra_NopD
SigFAM_63	Bra_Bra_NopE1,Bra_Bra_NopE2
SigFAM_64	Sal_SPI2_GtgA,Sal_SPI2_PipA
SigFAM_65	Sal_SPI2_PipB,Sal_SPI12_PipB2
SigFAM_66	Sal_SPI2_SopD2,Sal_SPI1_SopD
SigFAM_67	Sal_SPI2_SseK2,Sal_SPI2_SseK3
SigFAM_68	Sal_SPI1_SopE2,Sal_SPI1_SopE
SigFAM_69	Sal_SPI1_PrgI,Shi_Shi_MxiH
SigFAM_70	Esc_LEE_Map,Cit_Cit_Map
SigFAM_71	Esc_LEE_Tir,Cit_Cit_Tir
SigFAM_72	Esc_LEE_EspG,Cit_Cit_EspG
SigFAM_73	Esc_LEE_EspH,Cit_Cit_EspH
SigFAM_74	Esc_LEE_EspI,Cit_Cit_EspI
SigFAM_75	Esc_LEE_EspZ,Cit_Cit_EspZ
SigFAM_76	Esc_LEE_NleC,Cit_Cit_NleC
SigFAM_77	Esc_LEE_NleD,Cit_Cit_NleD
SigFAM_78	Esc_LEE_NleF,Cit_Cit_NleF
SigFAM_79	Esc_LEE_EspJ,Cit_Cit_EspJ
SigFAM_80	Esc_LEE_EspT,Cit_Cit_EspT
SigFAM_81	Esc_LEE_EspV,Cit_Cit_EspV
SigFAM_82	Esc_LEE_EscF,Cit_Cit_EscF
SigFAM_83	Esc_LEE_EspB,Cit_Cit_EspB
SigFAM_84	Shi_Shi_OspE1,Shi_Shi_OspE2
SigFAM_85	Yer_Ysc_YopM
SigFAM_86	Yer_Ysc_YopD
SigFAM_87	Yer_Ysc_YopB
SigFAM_88	Yer_Ysc_YopT
SigFAM_89	Yer_Ysc_YopN
SigFAM_90	Yer_Ysa_YspB
SigFAM_91	Yer_Ysa_YspL
SigFAM_92	Vib_Chr1_VopQ
SigFAM_93	Vib_Chr1_VP1659
SigFAM_94	Vib_Chr1_VopS
SigFAM_95	Vib_Chr1_VopB1
SigFAM_96	Vib_Chr1_VopD1
SigFAM_97	Vib_Chr2_VopF
SigFAM_98	Vib_Chr2_VopH
SigFAM_99	Vib_Chr2_VopA
SigFAM_100	Vib_Chr2_VopI
SigFAM_101	Vib_Chr2_VopL
SigFAM_102	Vib_Chr2_VopC
SigFAM_103	Vib_Chr2_VopB2
SigFAM_104	Pse_Pse_PemA
SigFAM_105	Pse_Pse_PemB
SigFAM_106	Pse_Pse_PcrV
SigFAM_107	Pse_Pse_PopD
SigFAM_108	Pse_Pse2_HopAD1
SigFAM_109	Pse_Pse2_AvrPtoB
SigFAM_110	Pse_Pse2_HopZ2
SigFAM_111	Pse_Pse2_HopW1
SigFAM_112	Pse_Pse2_HopA1
SigFAM_113	Pse_Pse2_HopAZ1
SigFAM_114	Pse_Pse2_HopM1
SigFAM_115	Pse_Pse2_HopK1
SigFAM_116	Pse_Pse2_HrpK1
SigFAM_117	Pse_Pse2_HopAK1
SigFAM_118	Pse_Pse2_HopN1
SigFAM_119	Pse_Pse2_HopG1
SigFAM_120	Pse_Pse2_HrpP
SigFAM_121	Pse_Pse2_HrpH
SigFAM_122	Pse_Pse2_AvrE1
SigFAM_123	Pse_Pse2_HopC1
SigFAM_124	Pse_Pse2_HopI1
SigFAM_125	Pse_Pse2_HopR1
SigFAM_126	Pse_Pse2_HopV1
SigFAM_127	Pse_Pse2_HopY1
SigFAM_128	Pse_Pse2_HopAI1
SigFAM_129	Pse_Pse2_HopO1-3
SigFAM_130	Xan_Xan_AvrBsT
SigFAM_131	Xan_Xan_XopQ
SigFAM_132	Xan_Xan_HrpB2
SigFAM_133	Xan_Xan_HrpF
SigFAM_134	Xan_Xan_XopR
SigFAM_135	Xan_Xan_XopV
SigFAM_136	Xan_Xan_XopI
SigFAM_137	Xan_Xan_XopM
SigFAM_138	Xan_Xan_AvrBs2
SigFAM_139	Xan_Xan_XopN
SigFAM_140	Xan_Xan_XOO3022
SigFAM_141	Xan_Xan_XopX
SigFAM_142	Xan_Xan_XopA
SigFAM_143	Xan_Xan_XopC
SigFAM_144	Ral_Ral_RipY
SigFAM_145	Ral_Ral_RipG7
SigFAM_146	Ral_Ral_RipM
SigFAM_147	Ral_Ral_PopW
SigFAM_148	Ral_Ral_RipAM
SigFAM_149	Ral_Ral_RipE1
SigFAM_150	Ral_Ral_RipS5
SigFAM_151	Ral_Ral_RipTPS
SigFAM_152	Ral_Ral_RipAV
SigFAM_153	Ral_Ral_RipG1
SigFAM_154	Ral_Ral_RipAY
SigFAM_155	Ral_Ral_RipQ
SigFAM_156	Ral_Ral_RipS2
SigFAM_157	Ral_Ral_RipAN
SigFAM_158	Ral_Ral_RipAQ
SigFAM_159	Ral_Ral_RipAL
SigFAM_160	Ral_Ral_RipAP
SigFAM_161	Ral_Ral_RipV1
SigFAM_162	Ral_Ral_RipAO
SigFAM_163	Ral_Ral_RipC1
SigFAM_164	Ral_Ral_RipR
SigFAM_165	Ral_Ral_RipAD
SigFAM_166	Ral_Ral_RipB
SigFAM_167	Ral_Ral_HrpY
SigFAM_168	Ral_Ral_PopB
SigFAM_169	Ral_Ral_AvrA
SigFAM_170	Ral_Ral_PopP2
SigFAM_171	Bur_T3S3_BapA
SigFAM_172	Bur_T3S3_BopE
SigFAM_173	Bur_T3S3_BipD
SigFAM_174	Bur_T3S3_BprD
SigFAM_175	Bur_T3S3_BopA
SigFAM_176	Bur_T3S3_BipB
SigFAM_177	Bur_T3S3_BsaL
SigFAM_178	Erw_Hrp_HrpK
SigFAM_179	Erw_Hrp_HrpN
SigFAM_180	Aer_Aer_AopB
SigFAM_181	Aer_Aer_AopD
SigFAM_182	Aer_Aer_AcrV
SigFAM_183	Pho_Pho_Plu4750
SigFAM_184	Pho_Pho_LopT
SigFAM_185	Pho_Pho_Cif
SigFAM_186	Bor_Bor_BopN
SigFAM_187	Bor_Bor_BspR
SigFAM_188	Bor_Bor_Bsp22
SigFAM_189	Chldi_Chldi_CTL0065
SigFAM_190	Chldi_Chldi_CopN
SigFAM_191	Chldi_Chldi_CT053
SigFAM_192	Chldi_Chldi_CT105
SigFAM_193	Chldi_Chldi_CT142
SigFAM_194	Chldi_Chldi_CT143
SigFAM_195	Chldi_Chldi_CT161
SigFAM_196	Chldi_Chldi_CT338
SigFAM_197	Chldi_Chldi_CT429
SigFAM_198	Chldi_Chldi_CT082
SigFAM_199	Chldi_Chldi_IncC
SigFAM_200	Chldi_Chldi_Tarp
SigFAM_201	Chldi_Chldi_CT618
SigFAM_202	Chldi_Chldi_Cap1
SigFAM_203	Chldi_Chldi_CT847
SigFAM_204	Chldi_Chldi_CT288
SigFAM_205	Chldi_Chldi_CT229
SigFAM_206	Chldi_Chldi_IncG
SigFAM_207	Chldi_Chldi_IncE
SigFAM_208	Chldi_Chldi_CT712
SigFAM_209	Chldi_Chldi_CT718
SigFAM_210	Chldo_Chldo_IncB
SigFAM_211	Chldo_Chldo_Cpn0374
SigFAM_212	Chldo_Chldo_Cpn0490
SigFAM_213	Chldo_Chldo_Cpn0671
SigFAM_214	Chldo_Chldo_Cpn0725
SigFAM_215	Chldo_Chldo_Cpn0774
SigFAM_216	Chldo_Chldo_Cpn0859
SigFAM_217	Edw_Edw_EscE
SigFAM_218	Edw_Edw_EseJ
SigFAM_219	Edw_Edw_EseB
SigFAM_220	Edw_Edw_EseC
SigFAM_221	Edw_Edw_EseD
SigFAM_222	Rhi_Rhi_NopL
SigFAM_223	Rhi_Rhi_NopP
SigFAM_224	Rhi_Rhi_NopC
SigFAM_225	Rhi_Rhi_NopX
SigFAM_226	Rhi_Rhi_NopA
SigFAM_227	Rhi_Rhi_NopB
SigFAM_228	Bra_Bra_GunA2
SigFAM_229	Mes_Mes_Mlr6361
SigFAM_230	Sal_SPI2_CigR
SigFAM_231	Sal_SPI2_GogB
SigFAM_232	Sal_SPI2_SpvB
SigFAM_233	Sal_SPI12_SpvC
SigFAM_234	Sal_SPI2_SpvD
SigFAM_235	Sal_SPI2_SrfJ
SigFAM_236	Sal_SPI2_SseF
SigFAM_237	Sal_SPI2_SseG
SigFAM_238	Sal_SPI2_SseL
SigFAM_239	Sal_SPI12_SteA
SigFAM_240	Sal_SPI2_SteB
SigFAM_241	Sal_SPI2_SteC
SigFAM_242	Sal_SPI2_SteD
SigFAM_243	Sal_SPI2_SteE
SigFAM_244	Sal_SPI2_SrgE
SigFAM_245	Sal_SPI2_GtgE
SigFAM_246	Sal_SPI2_SpiC
SigFAM_247	Sal_SPI2_SseB
SigFAM_248	Sal_SPI2_SseC
SigFAM_249	Sal_SPI2_SseD
SigFAM_250	Sal_SPI2_SsaG
SigFAM_251	Sal_SPI1_SipA
SigFAM_252	Sal_SPI1_AvrA
SigFAM_253	Sal_SPI1_SptP
SigFAM_254	Sal_SPI1_SopB
SigFAM_255	Sal_SPI1_SopA
SigFAM_256	Sal_SPI1_SipC
SigFAM_257	Sal_SPI1_SipD
SigFAM_258	Esc_LEE_NleG
SigFAM_259	Esc_LEE_EspK
SigFAM_260	Esc_LEE_EspL
SigFAM_261	Esc_LEE_LifA
SigFAM_262	Esc_LEE_NleJ
SigFAM_263	Cit_Cit_NleG
SigFAM_264	Cit_Cit_NleK
SigFAM_265	Cit_Cit_EspX7
SigFAM_266	Shi_Shi_IpaH1.4
SigFAM_267	Shi_Shi_IpaH4.5
SigFAM_268	Shi_Shi_IpaH7.8
SigFAM_269	Shi_Shi_IpaH9.8
SigFAM_270	Shi_Shi_IcsB
SigFAM_271	Shi_Shi_VirA
SigFAM_272	Shi_Shi_OspB
SigFAM_273	Shi_Shi_OspF
SigFAM_274	Shi_Shi_OspC1
SigFAM_275	Shi_Shi_IpgD
SigFAM_276	Shi_Shi_IpgB1
SigFAM_277	Shi_Shi_IpaA
SigFAM_278	Shi_Shi_OspD1
SigFAM_279	Shi_Shi_IpaB
SigFAM_280	Shi_Shi_IpaC
SigFAM_281	Yer_Ysa_YspA
SigFAM_282	Yer_Ysa_YspC
SigFAM_283	Yer_Ysa_YspD
SigFAM_284	Yer_Ysa_YspE
SigFAM_285	Yer_Ysa_YspF
SigFAM_286	Yer_Ysa_YspP
SigFAM_287	Vib_Chr2_VopX
SigFAM_288	Vib_Chr2_VopG
SigFAM_289	Vib_Chr2_VopK
SigFAM_290	Vib_Chr2_VopY
SigFAM_291	Vib_Chr2_VopZ
SigFAM_292	Vib_Chr2_VopT
SigFAM_293	Vib_Chr2_VopO
SigFAM_294	Vib_Chr2_VopE
SigFAM_295	Vib_Chr2_VPA1380
SigFAM_296	Vib_Chr2_VopD2
SigFAM_297	Vib_Chr2_VopW
SigFAM_298	Pse_Pse_ExoU
SigFAM_299	Pse_Pse_ExoY
SigFAM_300	Pse_Pse_PopB
SigFAM_301	Pse_Pse2_HopE1
SigFAM_302	Pse_Pse2_HopX1
SigFAM_303	Pse_Pse2_HopBK1
SigFAM_304	Pse_Pse2_AvrRpm1
SigFAM_305	Pse_Pse2_HrpZ1
SigFAM_306	Pse_Pse2_HopU1
SigFAM_307	Pse_Pse2_RopAA
SigFAM_308	Pse_Pse2_RopB
SigFAM_309	Pse_Pse2_AvrB
SigFAM_310	Pse_Pse2_AvrPphB
SigFAM_311	Pse_Pse2_HopB1
SigFAM_312	Xan_Xan_XopAL1
SigFAM_313	Xan_Xan_HrpE3
SigFAM_314	Xan_Xan_XopD
SigFAM_315	Xan_Xan_XopB
SigFAM_316	Xan_Xan_XopS
SigFAM_317	Xan_Xan_XopK
SigFAM_318	Xan_Xan_AvrXacE2
SigFAM_319	Xan_Xan_XAC3090
SigFAM_320	Xan_Xan_AvrBs1
SigFAM_321	Xan_Xan_XopLR
SigFAM_322	Xan_Xan_XOO1488
SigFAM_323	Xan_Xan_XOO4824
SigFAM_324	Xan_Xan_XOO2877
SigFAM_325	Xan_Xan_XOO3150
SigFAM_326	Xan_Xan_XOO4391
SigFAM_327	Xan_Xan_HrpE
SigFAM_328	Xan_Xan_XopF2
SigFAM_329	Ral_Ral_RipG3
SigFAM_330	Ral_Ral_RipA2
SigFAM_331	Ral_Ral_RipAT
SigFAM_332	Ral_Ral_RipL
SigFAM_333	Ral_Ral_RipAU
SigFAM_334	Ral_Ral_RipAJ
SigFAM_335	Ral_Ral_RipJ
SigFAM_336	Ral_Ral_RipS1
SigFAM_337	Ral_Ral_RipO1
SigFAM_338	Ral_Ral_RipAI
SigFAM_339	Ral_Ral_RipS3
SigFAM_340	Ral_Ral_RipA5
SigFAM_341	Ral_Ral_RipAW
SigFAM_342	Ral_Ral_RipAZ1
SigFAM_343	Ral_Ral_RopG
SigFAM_344	Ral_Ral_RipA1
SigFAM_345	Ral_Ral_PopC
SigFAM_346	Ral_Ral_RipT
SigFAM_347	Ral_Ral_PopP1
SigFAM_348	Bur_T3S3_BapC
SigFAM_349	Bur_T3S3_BopC
SigFAM_350	Bur_T3S3_CHBP
SigFAM_351	Erw_Hrp_AvrRpt2
SigFAM_352	Bor_Bor_BopD
SigFAM_353	Bor_Bor_BopB
SigFAM_354	Chldo_Chldo_IncC
SigFAM_355	Chldo_Chldo_Cpn0026
SigFAM_356	Chldo_Chldo_Cpn0308
SigFAM_357	Chldo_Chldo_Cpn0585
SigFAM_358	Chldo_Chldo_CPn0206
SigFAM_359	Chldo_Chldo_Cpn0330
SigFAM_360	Chldo_Chldo_Cpn0648
SigFAM_361	Chldo_Chldo_YycJ
SigFAM_362	Chldo_Chldo_Cpn1005
SigFAM_363	Edw_Edw_EseG
SigFAM_364	Chr_Cpi1_CopE
SigFAM_365	Chr_Cpi1_CipC
SigFAM_366	Chr_Cpi1_CipA
SigFAM_367	Rhi_Rhi_NopJ
SigFAM_368	Rhi_Rhi_NopM
SigFAM_369	Bra_Bra_NopP
SigFAM_370	Bra_Bra_NopF
SigFAM_371	Bra_Bra_Pgl
SigFAM_372	Bra_Bra_NopM
SigFAM_373	Bra_Bra_NopB
SigFAM_374	Mes_Mes_Mlr6358
SigFAM_375	Mes_Mes_NopD
SigFAM_376	Esc_LEE_EspX7
SigFAM_377	Esc_LEE_EspN
SigFAM_378	Esc_LEE_EspG2
SigFAM_379	Shi_Shi_IpaD

## Sheet: Sheet 2
Sheet 2. Homologs of Known T3SS Effector Signal Sequences
1. FL_homologs with signal sequence homology (with HMM profiles)
SigFAM	GI/Prot_acc	HMM_best_domain_score
SigFAM_1	21231082	61.2
SigFAM_1	28868774	57.3
SigFAM_1	71734506	36.2
SigFAM_1	299075342	48.2
SigFAM_1	299080010	24.4
SigFAM_1	330812445	49.1
SigFAM_1	407986679	48.1
SigFAM_1	492836245	56.6
SigFAM_1	492843740	60
SigFAM_1	495847740	54.8
SigFAM_1	499309233	46.1
SigFAM_1	499312841	53.5
SigFAM_1	499313859	38.3
SigFAM_1	499361909	62.7
SigFAM_1	499364089	61.5
SigFAM_1	499665264	57.1
SigFAM_1	499666648	62.6
SigFAM_1	499666745	62.7
SigFAM_1	503855054	54.3
SigFAM_1	549144215	50.9
SigFAM_1	654442373	48.9
SigFAM_1	656274390	62.5
SigFAM_1	704479268	63.4
SigFAM_1	749170445	63.4
SigFAM_1	752835186	63.4
SigFAM_1	752835657	63.4
SigFAM_1	752836412	63.7
SigFAM_1	755648145	29.6
SigFAM_10	299075829	45.3
SigFAM_10	299075830	50.6
SigFAM_10	299076072	17
SigFAM_10	299078549	48.6
SigFAM_10	499310964	58.1
SigFAM_10	499313369	81.2
SigFAM_10	499313370	69.3
SigFAM_10	499313436	20.6
SigFAM_10	504429949	15.5
SigFAM_10	504429950	43.2
SigFAM_10	755749658	33.2
SigFAM_100	28901215	108.5
SigFAM_100	253990929	23.3
SigFAM_100	433660407	92.2
SigFAM_100	496186018	34.5
SigFAM_100	515611846	98
SigFAM_100	525847174	95.7
SigFAM_100	543445023	94.8
SigFAM_101	525848545	120.4
SigFAM_102	28901176	132.3
SigFAM_102	433660372	130.5
SigFAM_103	28901217	118.3
SigFAM_103	433660409	119.3
SigFAM_103	515611844	20.4
SigFAM_103	525847176	109.2
SigFAM_103	543445025	19.4
SigFAM_103	762989072	14.8
SigFAM_104	15598880	115.2
SigFAM_104	116051681	115.2
SigFAM_104	146308375	112.6
SigFAM_104	218890039	115.2
SigFAM_104	229588776	14.4
SigFAM_104	330807751	16.7
SigFAM_104	378949040	15.6
SigFAM_104	426407973	13.4
SigFAM_104	489189278	115.2
SigFAM_104	489290630	16.7
SigFAM_104	511103848	14.8
SigFAM_104	515153329	21.6
SigFAM_104	515541325	14.4
SigFAM_104	516455869	15.8
SigFAM_104	518241409	16.1
SigFAM_104	568238489	14.3
SigFAM_104	591391557	19.7
SigFAM_104	610832788	15.6
SigFAM_104	633679576	13.6
SigFAM_104	646232785	13.9
SigFAM_104	647803196	16.9
SigFAM_104	666089168	14.9
SigFAM_104	684197700	14.9
SigFAM_105	15596742	124.8
SigFAM_105	116049489	125.9
SigFAM_105	218892499	125.9
SigFAM_105	553752263	125.3
SigFAM_106	15596903	118.8
SigFAM_106	116049656	120.5
SigFAM_106	218892339	118.8
SigFAM_106	489191432	118.8
SigFAM_107	15596906	122.8
SigFAM_107	116049659	122.7
SigFAM_107	218892337	122.8
SigFAM_107	489204481	122.8
SigFAM_108	28871821	108
SigFAM_108	759912171	116.8
SigFAM_109	28870262	103
SigFAM_109	71725172	97.8
SigFAM_109	71725194	80.3
SigFAM_109	407989361	104.1
SigFAM_11	15595242	97.2
SigFAM_11	15599036	93.7
SigFAM_11	116053766	97.2
SigFAM_11	145301097	104
SigFAM_11	218888792	97.2
SigFAM_11	218889875	93.7
SigFAM_11	268160712	18
SigFAM_11	404613693	50.2
SigFAM_11	489204725	93.7
SigFAM_11	490481630	97.2
SigFAM_11	518276096	101.7
SigFAM_11	537107890	103.6
SigFAM_11	612335162	104
SigFAM_11	703561979	18.2
SigFAM_110	737845562	113.4
SigFAM_111	407986619	104.3
SigFAM_111	491831314	104.3
SigFAM_111	666923033	103.1
SigFAM_113	407988726	120.9
SigFAM_113	491825152	120.9
SigFAM_113	637102555	123.3
SigFAM_113	666924651	123.9
SigFAM_114	28868583	125
SigFAM_114	666921263	123.3
SigFAM_115	28867285	117.5
SigFAM_115	292487141	10.9
SigFAM_115	292900478	10.9
SigFAM_115	426277783	10.9
SigFAM_115	565426373	10.9
SigFAM_115	565457357	10.9
SigFAM_115	566690677	10.9
SigFAM_116	28868613	112.9
SigFAM_116	71733886	99.6
SigFAM_116	407991259	98.4
SigFAM_116	637099328	98.4
SigFAM_116	666921290	100.2
SigFAM_117	28871243	125.3
SigFAM_117	71737315	32.3
SigFAM_117	407988328	127
SigFAM_117	491826647	127
SigFAM_117	666921916	125.2
SigFAM_118	28868578	131.1
SigFAM_118	407991293	131
SigFAM_118	491816844	131
SigFAM_119	28871849	128.4
SigFAM_119	71735140	121.3
SigFAM_12	56404000	89.9
SigFAM_12	82524431	93.9
SigFAM_12	187426946	89.9
SigFAM_12	446824542	89.9
SigFAM_12	499629669	89.9
SigFAM_12	502671461	86.4
SigFAM_12	502672244	100.7
SigFAM_12	585378117	89.9
SigFAM_12	ECO26_1641	94.8
SigFAM_12	ECO26_1817	92.8
SigFAM_12	ECs1825	92.8
SigFAM_12	ECs3485	93.2
SigFAM_12	G2583_0344	93.8
SigFAM_12	G2583_3204	91.8
SigFAM_120	28868606	120
SigFAM_120	71733220	10.7
SigFAM_120	407991264	122.8
SigFAM_120	491816911	122.8
SigFAM_120	666921297	12.4
SigFAM_122	28868585	122.1
SigFAM_122	71734405	125
SigFAM_122	658654235	105.4
SigFAM_123	28867817	117
SigFAM_123	292487230	113.8
SigFAM_123	292900395	113.8
SigFAM_123	426277300	113.8
SigFAM_123	565426454	113.8
SigFAM_123	565457438	113.8
SigFAM_123	566690758	113.8
SigFAM_124	28871892	122.2
SigFAM_125	28868103	130
SigFAM_125	71737260	125.1
SigFAM_125	407991855	129.5
SigFAM_126	28871844	105.9
SigFAM_126	123979205	107.3
SigFAM_126	507920435	32.8
SigFAM_127	28867301	130.8
SigFAM_127	407992834	130.5
SigFAM_127	658652851	81.8
SigFAM_128	28868126	114.7
SigFAM_128	648233139	131.1
SigFAM_129	407987777	111
SigFAM_13	82524627	114.4
SigFAM_13	187426860	114.4
SigFAM_13	446547920	114.4
SigFAM_13	446547922	114.4
SigFAM_13	446547924	110.3
SigFAM_13	502669530	114.9
SigFAM_13	E2348C_1080	108.1
SigFAM_13	E2348C_3232	114.1
SigFAM_13	ECO26_5293	115.4
SigFAM_13	ECs3858	115.4
SigFAM_13	G2583_3639	115.4
SigFAM_13	SARI_03504	36.9
SigFAM_130	251789500	17.1
SigFAM_130	549147966	118.2
SigFAM_131	495847192	112.5
SigFAM_131	499364867	113.4
SigFAM_131	499579962	114.8
SigFAM_131	499668442	112.5
SigFAM_131	503857556	112.5
SigFAM_131	549147876	114.7
SigFAM_131	648420477	112
SigFAM_131	856731189	114.8
SigFAM_131	856735237	114.8
SigFAM_131	856739207	114.8
SigFAM_132	21230689	105.8
SigFAM_132	53716419	19.2
SigFAM_132	299075850	14.3
SigFAM_132	489370039	14.4
SigFAM_132	489565197	22.4
SigFAM_132	490292932	19.2
SigFAM_132	492653402	110.4
SigFAM_132	492840543	109.7
SigFAM_132	495850871	108.8
SigFAM_132	497581801	15.6
SigFAM_132	497585261	15.6
SigFAM_132	499313388	16.6
SigFAM_132	499346888	105.8
SigFAM_132	499726477	108.9
SigFAM_132	499980030	19.4
SigFAM_132	501340383	16.9
SigFAM_132	515680762	105.1
SigFAM_132	549144344	108.4
SigFAM_132	654278830	13.6
SigFAM_132	656275485	100.6
SigFAM_132	746479201	109.3
SigFAM_132	746493631	110
SigFAM_132	749315418	15.9
SigFAM_132	754753412	13.5
SigFAM_132	755828734	15.1
SigFAM_132	822552269	16.9
SigFAM_132	827201616	18.6
SigFAM_132	856728027	105.9
SigFAM_132	856732086	105.9
SigFAM_132	856736150	105.9
SigFAM_133	21230674	88.5
SigFAM_133	495850840	102.9
SigFAM_133	498053733	38.3
SigFAM_133	499665358	102.9
SigFAM_133	499726486	98.3
SigFAM_133	503855134	99.4
SigFAM_133	505284533	100
SigFAM_133	549144327	99.4
SigFAM_133	727815109	63.4
SigFAM_133	746479228	85.1
SigFAM_133	746493656	88
SigFAM_133	752834265	100
SigFAM_133	757574033	90.1
SigFAM_133	763038055	88.5
SigFAM_133	856728011	96.3
SigFAM_133	856732070	96.3
SigFAM_133	856736134	96.3
SigFAM_134	21229736	104.9
SigFAM_134	549144205	103.1
SigFAM_135	499665549	124.2
SigFAM_135	503855290	121.9
SigFAM_135	549144532	120.6
SigFAM_135	654054683	124
SigFAM_135	704460706	122.8
SigFAM_135	749170636	121.5
SigFAM_135	749625894	123
SigFAM_135	856728312	121.5
SigFAM_135	856732367	121.5
SigFAM_135	856738841	122.6
SigFAM_136	495852221	108.5
SigFAM_136	498053524	100.5
SigFAM_136	499362208	109.7
SigFAM_136	499665672	108.5
SigFAM_136	549144678	112.4
SigFAM_136	752833131	103.4
SigFAM_136	856728433	103
SigFAM_136	856732487	103
SigFAM_136	856738720	103
SigFAM_137	499665379	115.5
SigFAM_137	503855156	115.5
SigFAM_137	704458999	115.5
SigFAM_137	739087546	12.1
SigFAM_137	752510923	120.3
SigFAM_137	763037622	22
SigFAM_137	856728037	120.9
SigFAM_137	856732096	120.9
SigFAM_137	856736160	120.9
SigFAM_138	21229530	33.2
SigFAM_138	499726514	121.5
SigFAM_138	549144016	85.4
SigFAM_138	648421002	90.2
SigFAM_138	656272542	43
SigFAM_138	704457849	81.7
SigFAM_138	746374303	81.7
SigFAM_138	746480215	36
SigFAM_138	746491737	40.3
SigFAM_138	749170452	73.9
SigFAM_138	752832890	78.2
SigFAM_138	752836136	73.9
SigFAM_138	757573899	25.7
SigFAM_138	856731162	124
SigFAM_138	856735210	124
SigFAM_138	856739179	124.3
SigFAM_139	77747742	102.5
SigFAM_139	499576503	110.4
SigFAM_139	515683222	107.7
SigFAM_139	656272732	104.3
SigFAM_139	856731024	109.5
SigFAM_139	856735065	109.5
SigFAM_139	856739041	109.5
SigFAM_14	643603919	90.1
SigFAM_14	ECO26_2610	104
SigFAM_14	ECO26_5248	111.8
SigFAM_140	498054219	106.5
SigFAM_140	754307814	105.4
SigFAM_140	766562045	108.6
SigFAM_140	829174509	90.5
SigFAM_140	856729439	113
SigFAM_140	856733487	113
SigFAM_140	856737522	113
SigFAM_141	77747754	19.8
SigFAM_141	495848267	14.6
SigFAM_141	496189595	15.5
SigFAM_141	499665478	14.6
SigFAM_141	503855232	14.6
SigFAM_141	766561567	122.3
SigFAM_141	856730843	121.3
SigFAM_141	856734883	121.3
SigFAM_141	856738860	119.7
SigFAM_142	21230697	20.1
SigFAM_142	499361993	106.5
SigFAM_142	504320019	20.9
SigFAM_142	515683149	43.2
SigFAM_142	549144353	106.1
SigFAM_142	656275477	18.9
SigFAM_142	658975687	104.6
SigFAM_142	704459056	97.8
SigFAM_142	746479182	23.7
SigFAM_142	754307831	100.2
SigFAM_142	766561382	97.4
SigFAM_142	856728035	92.3
SigFAM_142	856732094	92.3
SigFAM_142	856736158	93.2
SigFAM_143	549148042	103
SigFAM_144	299079832	107.8
SigFAM_144	499309449	113.4
SigFAM_144	504429935	16.9
SigFAM_144	504431047	113.2
SigFAM_144	762205996	11.5
SigFAM_145	499310531	101
SigFAM_145	504430092	102.4
SigFAM_146	299078599	111.6
SigFAM_146	499310649	107.4
SigFAM_147	299077472	124.9
SigFAM_147	499311907	124
SigFAM_147	504429010	121.8
SigFAM_148	299076940	106.2
SigFAM_148	499312382	107.5
SigFAM_148	504428557	108.9
SigFAM_149	299076840	103
SigFAM_149	299078553	89.7
SigFAM_149	499312475	104.4
SigFAM_149	692295514	15.3
SigFAM_149	755648246	102.2
SigFAM_15	82524452	18.4
SigFAM_15	157042767	18.4
SigFAM_15	157042768	18.4
SigFAM_15	187426772	18.4
SigFAM_15	446880456	18.4
SigFAM_15	446880457	18.4
SigFAM_15	446880458	18.4
SigFAM_15	446880460	18.4
SigFAM_15	ECO26_1525	86.4
SigFAM_15	ECO26_1814	117.2
SigFAM_15	ECs1567	116.1
SigFAM_15	ECs1821	117.2
SigFAM_15	G2583_0348	80.8
SigFAM_15	G2583_RS08120	43.9
SigFAM_150	299079218	106.5
SigFAM_150	499312506	99.8
SigFAM_150	499312835	95.5
SigFAM_150	504428422	81.3
SigFAM_150	806533947	41.2
SigFAM_151	299075672	112.4
SigFAM_151	499313254	104.7
SigFAM_152	499313255	120.6
SigFAM_152	755647143	123.4
SigFAM_153	299076071	36.7
SigFAM_153	504431258	17.7
SigFAM_153	656272999	10.8
SigFAM_153	656273001	10.8
SigFAM_154	299076041	104.9
SigFAM_154	499313537	111.2
SigFAM_154	504432395	36.6
SigFAM_155	746516207	107.8
SigFAM_156	504431854	105.1
SigFAM_157	299075828	111.6
SigFAM_157	504432290	77.7
SigFAM_157	762206058	109.7
SigFAM_158	299075870	121.8
SigFAM_158	762206059	121.1
SigFAM_159	504432187	119.8
SigFAM_16	740644628	95.9
SigFAM_16	E2348C_3930	104.6
SigFAM_16	ECO26_5289	89
SigFAM_16	ECs2715	83.3
SigFAM_16	ECs4550	105.4
SigFAM_16	G2583_2429	83.3
SigFAM_16	G2583_4405	105.4
SigFAM_160	746516388	132.9
SigFAM_161	299078722	106.1
SigFAM_161	755648226	36.2
SigFAM_161	762205796	101.9
SigFAM_162	299075863	61.8
SigFAM_162	499313401	85.9
SigFAM_163	299076288	107.9
SigFAM_163	504432478	108.5
SigFAM_163	762206086	107.3
SigFAM_164	504432483	120
SigFAM_164	762206090	122.6
SigFAM_165	299076681	119.4
SigFAM_165	504432669	39.4
SigFAM_165	762206111	117.9
SigFAM_166	299079841	111.5
SigFAM_166	499309437	120.9
SigFAM_167	299075837	23.1
SigFAM_167	299075838	127.5
SigFAM_167	489356750	129.3
SigFAM_167	499313377	31.4
SigFAM_167	499313378	127.6
SigFAM_167	746516992	32.8
SigFAM_168	299075860	122.3
SigFAM_168	499313398	119.1
SigFAM_168	504432313	112.2
SigFAM_169	755749586	122.9
SigFAM_169	762205759	141.7
SigFAM_17	15605168	86.9
SigFAM_17	166154655	71.4
SigFAM_17	446354835	47.8
SigFAM_17	497559628	71.4
SigFAM_17	497917192	31.2
SigFAM_17	499644002	75.3
SigFAM_17	502186615	75.3
SigFAM_17	502671282	105.8
SigFAM_17	554675929	59.5
SigFAM_17	643603837	91.3
SigFAM_17	735672808	23.4
SigFAM_17	E2348C_3936	83.9
SigFAM_17	ECO26_5283	91
SigFAM_17	ECs4556	102.8
SigFAM_17	G2583_4411	102.8
SigFAM_170	83647770	11.7
SigFAM_170	504430493	113.8
SigFAM_170	762205778	111.8
SigFAM_171	490308117	114.8
SigFAM_171	497581972	121.2
SigFAM_171	759578087	120.8
SigFAM_171	782674817	121.2
SigFAM_172	53716481	136.2
SigFAM_172	490292885	136.2
SigFAM_172	497581977	136.5
SigFAM_172	782674810	136.5
SigFAM_173	53716477	50.4
SigFAM_173	490293014	115.7
SigFAM_173	518085493	111.6
SigFAM_173	644991038	111.6
SigFAM_173	752552259	111.8
SigFAM_173	WP_026431050.1	13
SigFAM_174	53716491	123.1
SigFAM_174	490308112	123.1
SigFAM_174	497581983	127.4
SigFAM_174	782674799	125.4
SigFAM_175	53716483	121.6
SigFAM_175	490291911	121.6
SigFAM_175	499720316	120
SigFAM_175	782678545	120
SigFAM_176	53716467	120.5
SigFAM_176	490668407	120.5
SigFAM_176	499720313	120.4
SigFAM_176	746366776	99.4
SigFAM_176	759578085	120.4
SigFAM_176	782674825	120.4
SigFAM_177	573023759	20.6
SigFAM_178	259909727	106.1
SigFAM_178	292487007	112.9
SigFAM_178	292900608	112.9
SigFAM_178	385787137	107.2
SigFAM_178	387872715	103
SigFAM_178	426277650	112.9
SigFAM_178	507922046	27.5
SigFAM_178	594397770	103.6
SigFAM_179	188532688	91.7
SigFAM_179	259909696	100
SigFAM_179	292487040	96.1
SigFAM_179	292900575	109.6
SigFAM_179	385787168	100
SigFAM_179	387872684	100
SigFAM_179	403058706	14
SigFAM_179	426277684	109.6
SigFAM_179	491170913	11.3
SigFAM_179	507922075	55.7
SigFAM_179	555224513	12.4
SigFAM_179	565426276	109.6
SigFAM_179	565457260	109.6
SigFAM_179	566690580	109.6
SigFAM_179	679624855	16.3
SigFAM_179	679640064	16.3
SigFAM_179	687256930	40.8
SigFAM_18	15605352	84.3
SigFAM_18	166154836	84.3
SigFAM_18	497559767	84.3
SigFAM_18	497917763	49.7
SigFAM_18	499644064	84.3
SigFAM_18	502187000	84.3
SigFAM_18	A464_1186	14
SigFAM_18	A464_767	62.9
SigFAM_18	SBG_0688	62.9
SigFAM_180	145301448	124.8
SigFAM_180	404619959	125.1
SigFAM_180	480571625	116.2
SigFAM_180	518276602	125.1
SigFAM_180	604180688	13.1
SigFAM_180	612336540	123.5
SigFAM_181	145301447	116.7
SigFAM_181	404619958	117.7
SigFAM_181	518276603	118.7
SigFAM_181	537119426	113.4
SigFAM_181	612336539	116.7
SigFAM_182	16082719	19.3
SigFAM_182	51593899	19.3
SigFAM_182	122815803	20.2
SigFAM_182	145301450	125.6
SigFAM_182	162417744	19.5
SigFAM_182	186897565	19.3
SigFAM_182	253988541	12.3
SigFAM_182	332163573	20.2
SigFAM_182	386307419	20.2
SigFAM_182	404619961	128.4
SigFAM_182	480571623	120.3
SigFAM_182	518276600	127.7
SigFAM_182	550871993	16.2
SigFAM_182	572735038	19.1
SigFAM_182	604180686	13.9
SigFAM_182	612336542	125.6
SigFAM_182	699003917	22.7
SigFAM_183	37528567	116.8
SigFAM_183	404619978	109.2
SigFAM_183	480571606	57
SigFAM_183	518275144	28.6
SigFAM_183	518276587	109
SigFAM_183	550874129	117.8
SigFAM_183	572733971	118.2
SigFAM_183	604176742	117
SigFAM_183	648626376	37
SigFAM_183	699001403	118.4
SigFAM_184	37527650	129.5
SigFAM_184	326796020	15.8
SigFAM_184	480570643	22.2
SigFAM_184	530710164	128.8
SigFAM_184	572735008	128.2
SigFAM_184	604180656	131.3
SigFAM_184	699003886	130.2
SigFAM_185	37526407	128.8
SigFAM_185	604177146	119.3
SigFAM_185	699004936	92.7
SigFAM_186	15596895	19.2
SigFAM_186	116049648	19.2
SigFAM_186	218892347	19.2
SigFAM_186	404619969	20.4
SigFAM_186	410472079	133.5
SigFAM_186	412339149	133
SigFAM_186	480571615	24.2
SigFAM_186	489178182	19.2
SigFAM_186	493437333	11.4
SigFAM_186	499233287	133
SigFAM_187	410472102	142
SigFAM_187	499233272	139.2
SigFAM_188	410472080	96.4
SigFAM_188	412339148	96.4
SigFAM_188	441429756	19.4
SigFAM_188	489916659	96.4
SigFAM_188	493437334	39.2
SigFAM_188	493437335	90.5
SigFAM_188	493437336	69.5
SigFAM_188	495438639	98.9
SigFAM_188	495438642	48.7
SigFAM_188	640714297	89.1
SigFAM_188	640714298	31.8
SigFAM_188	759853502	48.6
SigFAM_188	759996784	40.8
SigFAM_188	759996786	39.4
SigFAM_188	896005630	33.4
SigFAM_188	896005631	69.6
SigFAM_188	917490787	101.2
SigFAM_189	15605429	101.9
SigFAM_189	15618585	98.5
SigFAM_189	166154038	101.9
SigFAM_189	493386542	113.2
SigFAM_189	497557887	101.9
SigFAM_189	497915122	100.7
SigFAM_189	499185773	98.5
SigFAM_189	499315545	110.2
SigFAM_189	499409341	112.6
SigFAM_189	499644102	101.9
SigFAM_189	499777751	107.2
SigFAM_189	502187129	101.9
SigFAM_189	503477788	103.6
SigFAM_189	598888161	105.1
SigFAM_19	15604838	85.5
SigFAM_19	166154340	28.1
SigFAM_19	299075861	43.1
SigFAM_19	497557282	85.5
SigFAM_19	497559390	85.5
SigFAM_19	499313399	87.8
SigFAM_19	499315738	83.5
SigFAM_19	499409471	68.5
SigFAM_19	499777563	62.2
SigFAM_19	503477978	40.6
SigFAM_19	503512820	65
SigFAM_19	504432314	42.8
SigFAM_19	505318675	85.5
SigFAM_19	598889652	50.7
SigFAM_190	15604808	118.5
SigFAM_190	15618244	56.8
SigFAM_190	166154310	118.8
SigFAM_190	493386938	71.4
SigFAM_190	497559363	118.8
SigFAM_190	497916096	110.9
SigFAM_190	499185432	56.8
SigFAM_190	499315928	75.9
SigFAM_190	499409610	71.4
SigFAM_190	499643827	118.5
SigFAM_190	499777367	74.4
SigFAM_190	501220577	118.8
SigFAM_190	502185615	118.5
SigFAM_190	503478172	48.5
SigFAM_190	598887974	60.9
SigFAM_191	15604772	100.8
SigFAM_191	15618294	103.9
SigFAM_191	166154274	100.8
SigFAM_191	493386897	105.9
SigFAM_191	497558165	100.8
SigFAM_191	497916007	100.8
SigFAM_191	499185482	103.9
SigFAM_191	499315889	107
SigFAM_191	499409577	105.9
SigFAM_191	499777406	103.6
SigFAM_191	502947082	103.4
SigFAM_191	503478125	105.5
SigFAM_191	598888009	105.8
SigFAM_191	738856813	94
SigFAM_191	746312282	99.1
SigFAM_191	746339109	101.7
SigFAM_191	752772192	92.8
SigFAM_192	15604824	114.5
SigFAM_192	166154326	114.5
SigFAM_192	497559376	114.5
SigFAM_192	499206788	25.6
SigFAM_192	501220579	114.5
SigFAM_193	15604861	113.7
SigFAM_193	15618177	100.6
SigFAM_193	166154363	113
SigFAM_193	493387003	47.8
SigFAM_193	497557304	113.7
SigFAM_193	497559406	113
SigFAM_193	497916256	109.2
SigFAM_193	499185365	100.6
SigFAM_193	499197768	90.6
SigFAM_193	499315990	47.8
SigFAM_193	499409661	42.7
SigFAM_193	499438628	100.6
SigFAM_193	499438629	102.8
SigFAM_193	499643858	114.8
SigFAM_193	499777303	49.6
SigFAM_193	503478240	69
SigFAM_193	598887916	53.5
SigFAM_194	15604862	97.7
SigFAM_194	15618176	41.1
SigFAM_194	15618179	89.9
SigFAM_194	166154364	97.7
SigFAM_194	493387004	51.8
SigFAM_194	497557305	97.7
SigFAM_194	497559407	97.7
SigFAM_194	497916258	98.9
SigFAM_194	499185364	41.1
SigFAM_194	499185367	89.9
SigFAM_194	499315991	58.2
SigFAM_194	499409662	51.2
SigFAM_194	499777302	54.2
SigFAM_194	501220589	97.7
SigFAM_194	503478241	42.3
SigFAM_194	598887915	91.7
SigFAM_195	15604880	137.6
SigFAM_195	166154377	137.4
SigFAM_195	497559424	137.4
SigFAM_195	499643874	137.4
SigFAM_195	501220595	137.4
SigFAM_196	15605061	126.7
SigFAM_196	166154549	127
SigFAM_196	497557504	126.7
SigFAM_196	497558928	127
SigFAM_196	497916845	124.8
SigFAM_197	15605156	113.5
SigFAM_197	15618429	113.4
SigFAM_197	166154642	114.9
SigFAM_197	493385269	112.8
SigFAM_197	493386707	114.8
SigFAM_197	493387694	114.8
SigFAM_197	497557599	113.5
SigFAM_197	497559621	114.9
SigFAM_197	497917142	114
SigFAM_197	499185616	113.4
SigFAM_197	499315704	114.8
SigFAM_197	499488351	113
SigFAM_197	499777595	114.8
SigFAM_197	501220636	114.9
SigFAM_197	503477946	113.5
SigFAM_197	598889624	109.2
SigFAM_197	752772085	111.2
SigFAM_197	754543929	116.4
SigFAM_197	754882144	111.1
SigFAM_198	15604801	115.5
SigFAM_198	166154303	115.5
SigFAM_198	493386931	29.7
SigFAM_198	497559359	115.5
SigFAM_198	497916079	118
SigFAM_198	499315921	30.2
SigFAM_198	499409603	29.7
SigFAM_198	499643823	115.5
SigFAM_198	499777374	25
SigFAM_198	502185594	115.5
SigFAM_198	503478163	27.7
SigFAM_198	598887981	31.3
SigFAM_199	15604954	128.7
SigFAM_199	166154444	130.2
SigFAM_199	497559476	130.2
SigFAM_199	497916472	22
SigFAM_199	499643922	129
SigFAM_199	501220610	128.9
SigFAM_199	666088918	12.6
SigFAM_2	299075184	46.4
SigFAM_2	299075229	20.4
SigFAM_2	299079189	78.1
SigFAM_2	495850843	42.2
SigFAM_2	499310560	48.9
SigFAM_2	499312700	59.9
SigFAM_2	499312755	56.2
SigFAM_2	499576288	63.7
SigFAM_2	499665361	43.4
SigFAM_2	503855136	43.4
SigFAM_2	503855614	26.5
SigFAM_2	504431405	23.2
SigFAM_2	504432145	11.7
SigFAM_2	549144330	28.4
SigFAM_2	648420610	23.1
SigFAM_2	740404066	25.1
SigFAM_2	746479222	17.7
SigFAM_2	746493649	18.5
SigFAM_2	746515389	49
SigFAM_2	746516328	26.6
SigFAM_2	755747500	36.6
SigFAM_2	766561871	55.3
SigFAM_2	856728015	21.1
SigFAM_2	856728756	55.3
SigFAM_2	856732074	21.1
SigFAM_2	856732810	55.3
SigFAM_2	856736138	21.1
SigFAM_2	856738403	55.3
SigFAM_20	28868580	113.2
SigFAM_20	28871842	119.7
SigFAM_20	407991295	73.8
SigFAM_20	407992282	115.3
SigFAM_20	658653152	31.9
SigFAM_20	658654552	115.3
SigFAM_200	15605183	97.6
SigFAM_200	166154670	100.8
SigFAM_200	499644009	100.1
SigFAM_200	501220639	100.8
SigFAM_200	502186665	92.3
SigFAM_200	503750841	100.8
SigFAM_201	15605349	110.7
SigFAM_201	166154833	110.5
SigFAM_201	497559764	110.5
SigFAM_201	497917754	94.9
SigFAM_201	499644061	112.8
SigFAM_201	501220654	110.5
SigFAM_201	502186994	113.2
SigFAM_202	15605258	125.4
SigFAM_202	15618558	27.9
SigFAM_202	166154744	122.2
SigFAM_202	493386569	33.2
SigFAM_202	497559693	122.2
SigFAM_202	497917506	113
SigFAM_202	499185746	27.9
SigFAM_202	499315573	23.3
SigFAM_202	499409358	27.7
SigFAM_202	499438736	27.9
SigFAM_202	499644030	125.5
SigFAM_202	499777725	32.3
SigFAM_202	502186833	125.4
SigFAM_202	752830769	40.9
SigFAM_203	15605582	96.7
SigFAM_203	15618912	99.8
SigFAM_203	166154191	97.8
SigFAM_203	493387226	104.1
SigFAM_203	497559270	97.8
SigFAM_203	497915743	99.4
SigFAM_203	499186097	99.8
SigFAM_203	499316220	105.5
SigFAM_203	499409827	101.1
SigFAM_203	499644160	96.7
SigFAM_203	499777076	99.9
SigFAM_203	503477482	90.7
SigFAM_203	598888454	100.6
SigFAM_204	15605009	119
SigFAM_204	15617989	40.8
SigFAM_204	166154499	119.2
SigFAM_204	493386829	61.2
SigFAM_204	497559518	119.2
SigFAM_204	497916681	105.6
SigFAM_204	499197734	40.8
SigFAM_204	499409534	67
SigFAM_204	499643938	120.2
SigFAM_204	499777471	66.3
SigFAM_204	502186050	118
SigFAM_204	598890822	49.5
SigFAM_204	752823680	94.2
SigFAM_204	752830645	40.8
SigFAM_204	752830719	30.4
SigFAM_205	15604950	128.3
SigFAM_205	166154440	127.7
SigFAM_205	497559473	127.7
SigFAM_205	499643920	129
SigFAM_205	501220607	127.7
SigFAM_205	502185926	127.2
SigFAM_206	15604837	123.4
SigFAM_206	166154339	124.1
SigFAM_206	497557281	123.4
SigFAM_206	497559389	124.1
SigFAM_206	497916196	38.8
SigFAM_206	501220583	124
SigFAM_207	15604835	113.4
SigFAM_207	166154337	116
SigFAM_207	497559387	116
SigFAM_207	497916190	109
SigFAM_207	499643844	117.8
SigFAM_208	15605445	115.9
SigFAM_208	166154054	115.9
SigFAM_208	493387379	114.7
SigFAM_208	497557904	115.9
SigFAM_208	497559131	115.9
SigFAM_208	497915172	114.1
SigFAM_208	499316375	106.5
SigFAM_208	499409931	114.6
SigFAM_208	499644112	115.1
SigFAM_208	499776923	112.7
SigFAM_208	598888321	70.9
SigFAM_209	15605451	125.9
SigFAM_209	15618768	20.4
SigFAM_209	166154060	124.5
SigFAM_209	497557910	125.9
SigFAM_209	497915187	113.7
SigFAM_209	499185954	20.4
SigFAM_209	499316369	22.7
SigFAM_209	499409926	22.7
SigFAM_209	501220529	126.2
SigFAM_209	503228089	22.7
SigFAM_209	503477618	30.9
SigFAM_209	598888326	24.3
SigFAM_209	752831623	23.2
SigFAM_21	15596916	86.4
SigFAM_21	16082743	89.8
SigFAM_21	28898468	39.2
SigFAM_21	37527643	68.3
SigFAM_21	51593924	89.8
SigFAM_21	82524581	11.8
SigFAM_21	85058536	16.7
SigFAM_21	91190794	35.9
SigFAM_21	116049669	86.4
SigFAM_21	122815827	94.7
SigFAM_21	145301437	102.8
SigFAM_21	156973992	42.2
SigFAM_21	162417739	89.8
SigFAM_21	186897500	89.8
SigFAM_21	187426855	11.4
SigFAM_21	218892328	86.4
SigFAM_21	253988516	44.2
SigFAM_21	262394111	37
SigFAM_21	268160672	43.2
SigFAM_21	292487260	21.7
SigFAM_21	292900368	21.7
SigFAM_21	309368324	43.9
SigFAM_21	332163597	88.4
SigFAM_21	386307394	90.4
SigFAM_21	404619948	75.2
SigFAM_21	426277331	21.7
SigFAM_21	433657826	39.2
SigFAM_21	445946950	14.5
SigFAM_21	480571636	68.5
SigFAM_21	489208824	85.1
SigFAM_21	493873845	16.3
SigFAM_21	497384052	38.8
SigFAM_21	498134738	12.3
SigFAM_21	498244807	17
SigFAM_21	511101431	19
SigFAM_21	515663868	34.4
SigFAM_21	518276610	80.8
SigFAM_21	525951322	39.2
SigFAM_21	525958302	39.2
SigFAM_21	530710157	62.5
SigFAM_21	537079132	99.5
SigFAM_21	543448404	34
SigFAM_21	543942673	35.9
SigFAM_21	550873437	70.1
SigFAM_21	554684183	17.2
SigFAM_21	555267905	15.6
SigFAM_21	565426480	21.7
SigFAM_21	565457464	21.7
SigFAM_21	566690784	21.7
SigFAM_21	572735015	58
SigFAM_21	584470511	39.2
SigFAM_21	604180663	56.8
SigFAM_21	612336529	99.7
SigFAM_21	643607184	16
SigFAM_21	684197032	36.4
SigFAM_21	699003893	64.3
SigFAM_21	703560411	15.9
SigFAM_21	703562011	37.8
SigFAM_21	746371056	15.4
SigFAM_21	749311416	20.4
SigFAM_21	759885387	18.5
SigFAM_21	806790410	12.8
SigFAM_21	822033704	10.5
SigFAM_21	850375309	15.8
SigFAM_21	A464_2897	14.3
SigFAM_21	CE10_3286	13
SigFAM_21	EC042_3058	13
SigFAM_21	EcolC_0852	13
SigFAM_21	ECs3718	13
SigFAM_21	ECUMN_3190	13
SigFAM_21	ETEC_3047	13
SigFAM_21	P12B_c2952	13
SigFAM_21	SARI_00100	15
SigFAM_21	SBG_2494	17.7
SigFAM_21	SeAg_B2995	15.4
SigFAM_21	SPA2731	13.4
SigFAM_21	SSPA2545	13.4
SigFAM_21	STBHUCCB_29170	13.8
SigFAM_21	t2775	13.8
SigFAM_21	UMNK88_3547	13.6
SigFAM_210	15604807	109.1
SigFAM_210	15618245	110.8
SigFAM_210	166154309	109.1
SigFAM_210	447070601	12.8
SigFAM_210	493386067	26.7
SigFAM_210	493386937	115.4
SigFAM_210	497557252	109.1
SigFAM_210	497916094	107.1
SigFAM_210	499185433	110.8
SigFAM_210	499315927	119
SigFAM_210	499409609	118.8
SigFAM_210	499488656	28.3
SigFAM_210	499777368	116.6
SigFAM_210	499846381	14.7
SigFAM_210	502946951	30.6
SigFAM_210	503478171	111.9
SigFAM_210	503710035	22.5
SigFAM_210	517832010	15.3
SigFAM_210	550912942	17
SigFAM_210	598887975	113
SigFAM_210	671505762	13.3
SigFAM_210	A464_2903	12.1
SigFAM_210	SBG_2500	12.1
SigFAM_211	15604923	116.5
SigFAM_211	15618130	117.6
SigFAM_211	166154413	116.5
SigFAM_211	493387077	117.1
SigFAM_211	497557365	116.5
SigFAM_211	497558274	116.5
SigFAM_211	497916383	116.7
SigFAM_211	499777215	117.9
SigFAM_211	598887867	112.6
SigFAM_211	736837878	18.2
SigFAM_211	737414321	117.1
SigFAM_211	737436232	117.6
SigFAM_211	752823643	117.9
SigFAM_212	15604775	77.6
SigFAM_212	15618289	92.7
SigFAM_212	166154277	82.2
SigFAM_212	493386900	104.4
SigFAM_212	497559341	82.2
SigFAM_212	497916012	73.8
SigFAM_212	499185477	92.7
SigFAM_212	499315892	100.9
SigFAM_212	499409580	105
SigFAM_212	499777403	99.3
SigFAM_212	503478128	82.8
SigFAM_212	598888006	94.5
SigFAM_212	757803376	82.2
SigFAM_213	15605112	109.5
SigFAM_213	15618401	104.2
SigFAM_213	166154598	111.5
SigFAM_213	493385780	20.3
SigFAM_213	493386732	116.3
SigFAM_213	497558435	111.5
SigFAM_213	497917003	110.9
SigFAM_213	499185588	104.2
SigFAM_213	499315730	116.1
SigFAM_213	499409466	113.8
SigFAM_213	499643983	111.5
SigFAM_213	499777571	116.7
SigFAM_213	502186599	111.5
SigFAM_213	503477970	104.4
SigFAM_213	503709796	21.2
SigFAM_213	598889645	113.5
SigFAM_213	754543784	14.5
SigFAM_213	754884924	17.2
SigFAM_213	763165720	22
SigFAM_215	15605380	72.1
SigFAM_215	15618673	101.7
SigFAM_215	166153989	72.1
SigFAM_215	497559080	72.1
SigFAM_215	497914963	71.2
SigFAM_215	498416762	72.1
SigFAM_215	499185861	101.7
SigFAM_215	499197831	101.7
SigFAM_215	499316453	107.9
SigFAM_215	499409984	109.5
SigFAM_215	499438756	101.7
SigFAM_215	499489894	89.6
SigFAM_215	499776843	100.5
SigFAM_215	501220509	72.1
SigFAM_215	502948026	33.5
SigFAM_215	503689992	33
SigFAM_215	503710594	27.3
SigFAM_215	504331349	110.6
SigFAM_215	598888241	99.8
SigFAM_215	752830700	97.6
SigFAM_215	918221139	39.8
SigFAM_216	15605295	98.7
SigFAM_216	15618730	110.2
SigFAM_216	166154781	98.7
SigFAM_216	493387408	116
SigFAM_216	497559720	98.7
SigFAM_216	497917607	99.7
SigFAM_216	499185918	110.2
SigFAM_216	499316402	115.9
SigFAM_216	499409952	115.9
SigFAM_216	499644040	98.7
SigFAM_216	499776895	111.1
SigFAM_216	502186908	98.7
SigFAM_216	503477651	103.3
SigFAM_216	598888293	111.8
SigFAM_217	85059262	25.6
SigFAM_217	238703829	29.7
SigFAM_217	238897389	84.1
SigFAM_217	480569320	94.1
SigFAM_217	493873891	30.6
SigFAM_217	499448678	83.8
SigFAM_217	502610725	100.8
SigFAM_217	506350619	104.9
SigFAM_217	515335795	79.5
SigFAM_217	518679195	94.8
SigFAM_217	543448403	25.6
SigFAM_217	545116197	51.2
SigFAM_217	573018278	17.9
SigFAM_217	573021239	17.9
SigFAM_217	647807477	51
SigFAM_217	652342354	27.8
SigFAM_217	652526899	38.5
SigFAM_217	652528032	26.8
SigFAM_217	689266079	30.3
SigFAM_217	735682688	102.7
SigFAM_217	736833758	24.2
SigFAM_217	736873404	18.7
SigFAM_217	738771719	39.1
SigFAM_217	757134102	27
SigFAM_217	759942675	85.8
SigFAM_217	806793762	48.6
SigFAM_217	806809688	46.5
SigFAM_217	837945081	23.7
SigFAM_218	502610751	117.6
SigFAM_218	505273970	117.6
SigFAM_218	735682668	120.3
SigFAM_218	737638714	120.8
SigFAM_219	126174173	35
SigFAM_219	126174174	33.8
SigFAM_219	294141026	36.1
SigFAM_219	294141027	35.6
SigFAM_219	309371157	32.7
SigFAM_219	309371158	31.9
SigFAM_219	480569333	105.2
SigFAM_219	502610735	108.6
SigFAM_219	506350630	101
SigFAM_219	518678602	104.1
SigFAM_219	518679182	108.5
SigFAM_219	545112342	102.6
SigFAM_219	692293461	32
SigFAM_219	692293462	27.2
SigFAM_219	700286892	32.4
SigFAM_219	700286893	29.4
SigFAM_219	703566483	29.4
SigFAM_219	703566484	32.4
SigFAM_219	735682679	98.8
SigFAM_219	759944090	93.8
SigFAM_219	759944091	101.2
SigFAM_219	806793457	101.9
SigFAM_219	850376514	21
SigFAM_22	15605279	96.2
SigFAM_22	15618581	100.5
SigFAM_22	16082708	89.7
SigFAM_22	51593882	89.7
SigFAM_22	122815794	86.9
SigFAM_22	162417795	89.7
SigFAM_22	166154765	96.2
SigFAM_22	186897553	89.7
SigFAM_22	332163561	86.9
SigFAM_22	386307340	85.2
SigFAM_22	493386546	64.7
SigFAM_22	497557730	96.2
SigFAM_22	499185769	100.5
SigFAM_22	499315549	68.3
SigFAM_22	499777747	63.6
SigFAM_22	502947601	14.4
SigFAM_22	503477791	58.6
SigFAM_22	598888158	38.1
SigFAM_22	657885239	80.2
SigFAM_220	502610733	44.1
SigFAM_220	506350628	100.5
SigFAM_220	518679184	15.5
SigFAM_220	735682680	39.4
SigFAM_221	126174177	45.3
SigFAM_221	294141023	46.6
SigFAM_221	309371161	48.8
SigFAM_221	480569329	72.6
SigFAM_221	502610732	106.6
SigFAM_221	505273963	106.6
SigFAM_221	506350627	101.2
SigFAM_221	518679185	72.6
SigFAM_221	545112338	93.4
SigFAM_221	595643905	11.8
SigFAM_221	655086030	20.9
SigFAM_221	692293464	38.4
SigFAM_221	700286896	93.6
SigFAM_221	703566480	94.1
SigFAM_221	735682681	106.6
SigFAM_221	759944100	90.5
SigFAM_221	806793454	96
SigFAM_221	806809419	96.3
SigFAM_222	16520028	123.1
SigFAM_222	504670444	126.1
SigFAM_223	16520048	129.2
SigFAM_223	504670467	125.1
SigFAM_223	651622847	17.8
SigFAM_223	827106221	30.1
SigFAM_224	255767012	106.2
SigFAM_224	651622902	110.1
SigFAM_225	16520035	118
SigFAM_225	499216425	18.3
SigFAM_225	504670453	118
SigFAM_225	651622939	113.2
SigFAM_225	738414038	21.5
SigFAM_226	255767011	98.3
SigFAM_226	497154527	33.2
SigFAM_226	651622899	59.6
SigFAM_226	736859547	95.9
SigFAM_226	738396962	31
SigFAM_226	764982660	101.7
SigFAM_227	16520037	103.5
SigFAM_227	27376923	18.9
SigFAM_227	497154583	105.3
SigFAM_227	499216427	109.3
SigFAM_227	504670455	103.5
SigFAM_227	651622934	104.2
SigFAM_227	738406277	21
SigFAM_228	27376767	117.1
SigFAM_228	505446319	116.4
SigFAM_229	27376815	106.8
SigFAM_229	27376965	61.4
SigFAM_229	750357404	80.1
SigFAM_229	827107306	108.5
SigFAM_23	16082759	103.6
SigFAM_23	51593940	103.6
SigFAM_23	122815854	96.7
SigFAM_23	162417798	103.6
SigFAM_23	186897512	103.6
SigFAM_23	332163645	91
SigFAM_23	386307337	91
SigFAM_23	555267912	17.9
SigFAM_23	612334901	109.2
SigFAM_23	735670688	62.7
SigFAM_23	738194315	40.3
SigFAM_23	A464_2887	17.1
SigFAM_23	CFSAN001921_02750	16.3
SigFAM_23	CFSAN002050_20625	16.6
SigFAM_23	I137_13635	16.3
SigFAM_23	IA1_13700	16.3
SigFAM_23	SBG_2486	17.1
SigFAM_23	SD3246_3072	14.4
SigFAM_23	SeAg_B2987	16.3
SigFAM_23	SEEB0189_05845	16.3
SigFAM_23	SEEH1578_23125	16.3
SigFAM_23	SeHA_C3054	16
SigFAM_23	SEN2707	16.3
SigFAM_23	SeSA_A3018	16.7
SigFAM_23	SG2768	16.3
SigFAM_23	SL1344_2845	16.3
SigFAM_23	STM2865	14.4
SigFAM_23	STMMW_28271	16.3
SigFAM_23	STU288_14480	16.3
SigFAM_23	SU5_03346	16.3
SigFAM_230	225201260	13.3
SigFAM_230	238715149	96.9
SigFAM_230	238728090	41.6
SigFAM_230	251787803	12.2
SigFAM_230	307131636	13.5
SigFAM_230	403058058	42.6
SigFAM_230	440230576	26.8
SigFAM_230	446988068	107.9
SigFAM_230	455421109	21.3
SigFAM_230	489936443	46.2
SigFAM_230	493738068	52.5
SigFAM_230	493873181	42.6
SigFAM_230	502672262	78.7
SigFAM_230	511103512	25.2
SigFAM_230	512648868	53.5
SigFAM_230	517930094	18.1
SigFAM_230	537079024	49
SigFAM_230	554683919	107.8
SigFAM_230	555265773	103.7
SigFAM_230	666370380	34.3
SigFAM_230	669791304	54.9
SigFAM_230	685170897	21.4
SigFAM_230	687261787	50.4
SigFAM_230	690288878	17.5
SigFAM_230	739072482	14
SigFAM_230	850368022	51.1
SigFAM_230	A464_3831	106.5
SigFAM_230	CFSAN001921_21640	107.9
SigFAM_230	CFSAN001992_14840	107.7
SigFAM_230	CFSAN002050_01705	107.9
SigFAM_230	I137_18245	39.1
SigFAM_230	IA1_18265	107.9
SigFAM_230	SARI_03872	96.6
SigFAM_230	SBG_3333	105.2
SigFAM_230	SC3683	107.7
SigFAM_230	SCA50_3915	107.7
SigFAM_230	SD3246_4024	96.6
SigFAM_230	SeAg_B3986	96.6
SigFAM_230	SEEB0189_01075	107.9
SigFAM_230	SEEH1578_04955	107.9
SigFAM_230	SeHA_C4091	96.6
SigFAM_230	SEN3584	107.9
SigFAM_230	SeSA_A3967	96.6
SigFAM_230	SG3667	39.1
SigFAM_230	SL1344_3727	107.9
SigFAM_230	SNSL254_A4040	96.6
SigFAM_230	SPA3612	107.9
SigFAM_230	SPAB_04673	106.3
SigFAM_230	SPC_3841	107.7
SigFAM_230	SSPA3374	107.9
SigFAM_230	STM3762	107.9
SigFAM_230	STMMW_37511	107.9
SigFAM_230	STMUK_3748	107.9
SigFAM_230	STU288_19005	107.9
SigFAM_230	SU5_04238	96.6
SigFAM_231	IA1_RS05220	113.4
SigFAM_231	SC2579	113.4
SigFAM_231	SCA50_2759	135.9
SigFAM_231	SL1344_2546	113.4
SigFAM_231	SNSL254_A2788	113.4
SigFAM_231	SPC_1065	113.4
SigFAM_231	STM2584	135.9
SigFAM_231	STMMW_26001	113.4
SigFAM_231	STMUK_2616	113.4
SigFAM_231	STU288_RS09425	113.4
SigFAM_231	X506_RS13995	113.4
SigFAM_232	SARI_01481	61.5
SigFAM_233	31983551	15.9
SigFAM_233	82524419	16.9
SigFAM_233	187426949	15.9
SigFAM_233	447044607	16.9
SigFAM_233	447044609	15.9
SigFAM_233	447044611	15.9
SigFAM_233	447044988	25.5
SigFAM_233	455420941	19.9
SigFAM_233	499447398	34.8
SigFAM_233	505274400	19.9
SigFAM_233	506351546	20.9
SigFAM_233	594398310	20
SigFAM_233	735677741	19.9
SigFAM_233	748180578	12.8
SigFAM_233	SARI_01482	38.7
SigFAM_234	750409323	110.4
SigFAM_235	CFSAN001921_18275	135.2
SigFAM_235	CFSAN002050_05540	135.6
SigFAM_235	IA1_21580	135.2
SigFAM_235	SeAg_B4708	135.6
SigFAM_235	SEEB0189_20240	135.6
SigFAM_235	SL1344_4358	135.2
SigFAM_235	SPAB_05573	135.6
SigFAM_235	STM4426	135.2
SigFAM_235	STMMW_43701	135.2
SigFAM_235	STMUK_4412	135.2
SigFAM_235	STU288_22200	135.2
SigFAM_236	446331403	96
SigFAM_236	447136768	94.7
SigFAM_236	554685146	96.8
SigFAM_236	555266601	93
SigFAM_236	CFSAN001921_10125	100
SigFAM_236	CFSAN001992_04570	100
SigFAM_236	CFSAN002050_13415	100
SigFAM_236	I137_05625	100
SigFAM_236	IA1_06925	100
SigFAM_236	SARI_01577	46.1
SigFAM_236	SC1425	99.9
SigFAM_236	SCA50_1519	99.9
SigFAM_236	SeAg_B1769	99.9
SigFAM_236	SEEB0189_12515	100
SigFAM_236	SEEH1578_16255	100
SigFAM_236	SeHA_C1537	100
SigFAM_236	SEN1641	100
SigFAM_236	SeSA_A1500	99.9
SigFAM_236	SG1712	100
SigFAM_236	SL1344_1338	100
SigFAM_236	SNSL254_A1515	100
SigFAM_236	SPA1449	97
SigFAM_236	SPAB_01921	99.9
SigFAM_236	SPC_2325	99.9
SigFAM_236	SSPA1347	97
SigFAM_236	STBHUCCB_13620	97
SigFAM_236	STM1404	100
SigFAM_236	STMMW_14091	100
SigFAM_236	STMUK_1370	100
SigFAM_236	STU288_03340	100
SigFAM_236	SU5_02021	100
SigFAM_236	t1272	97
SigFAM_237	446728518	98
SigFAM_237	446728528	105.3
SigFAM_237	555266602	101.8
SigFAM_237	582973835	104.6
SigFAM_237	CFSAN001921_10120	106.9
SigFAM_237	CFSAN001992_04565	104.4
SigFAM_237	CFSAN002050_13420	106.2
SigFAM_237	I137_05630	107.8
SigFAM_237	IA1_06930	107.8
SigFAM_237	SARI_01576	16
SigFAM_237	SC1426	108.1
SigFAM_237	SCA50_1520	108.1
SigFAM_237	SD3246_1884	39.3
SigFAM_237	SeAg_B1768	108.1
SigFAM_237	SEEB0189_12510	107.8
SigFAM_237	SEEH1578_16260	108.1
SigFAM_237	SeHA_C1538	108.1
SigFAM_237	SEN1640	107.8
SigFAM_237	SeSA_A1501	105.4
SigFAM_237	SG1711	107.8
SigFAM_237	SL1344_1339	106.9
SigFAM_237	SNSL254_A1516	107.8
SigFAM_237	SPA1448	107.8
SigFAM_237	SPAB_01920	107.1
SigFAM_237	SPC_2324	108.1
SigFAM_237	SSPA1346	107.8
SigFAM_237	STBHUCCB_13630	107.8
SigFAM_237	STM1405	106.9
SigFAM_237	STMMW_14101	106.9
SigFAM_237	STMUK_1371	106.9
SigFAM_237	STU288_03345	106.9
SigFAM_237	SU5_02022	108.1
SigFAM_237	t1273	107.8
SigFAM_238	446101000	55.6
SigFAM_238	490377129	32
SigFAM_238	491047473	36.5
SigFAM_238	554683031	55.7
SigFAM_238	738194378	87.5
SigFAM_238	822033609	14.8
SigFAM_238	CE10_2654	15.8
SigFAM_238	CFSAN001921_05360	69.7
SigFAM_238	CFSAN001992_22120	69
SigFAM_238	CFSAN002050_18360	71.7
SigFAM_238	EC042_2513	14.8
SigFAM_238	EC55989_2517	13.7
SigFAM_238	EcE24377A_2566	14.3
SigFAM_238	ECIAI1_2347	13.7
SigFAM_238	ECO26_3260	14.8
SigFAM_238	ECs3157	14.2
SigFAM_238	ECSE_2529	14.3
SigFAM_238	ECUMN_2612	15.8
SigFAM_238	ETEC_2404	14.3
SigFAM_238	G2583_RS14450	14.8
SigFAM_238	I137_02780	69
SigFAM_238	IA1_11390	69.7
SigFAM_238	P12B_c2363	14.3
SigFAM_238	SARI_00605	64.6
SigFAM_238	SC2290	65.3
SigFAM_238	SCA50_2441	27.7
SigFAM_238	SeAg_B2423	71.7
SigFAM_238	SEEB0189_08135	69
SigFAM_238	SEEH1578_20710	69
SigFAM_238	SeHA_C2527	69
SigFAM_238	SEN2269	69
SigFAM_238	SeSA_A2515	67.6
SigFAM_238	SG2315	69
SigFAM_238	SL1344_2256	69.7
SigFAM_238	SNSL254_A2472	69
SigFAM_238	SPA0576	100.3
SigFAM_238	SPAB_00696	69
SigFAM_238	SPC_1424	69
SigFAM_238	SSPA0541	100.3
SigFAM_238	STBHUCCB_6170	71.7
SigFAM_238	STM2287	69.7
SigFAM_238	STMMW_23111	69.7
SigFAM_238	STMUK_2317	69.7
SigFAM_238	STU288_07810	69.7
SigFAM_238	SU5_02882	31.5
SigFAM_238	t0576	102.9
SigFAM_238	UMNK88_2823	14.8
SigFAM_239	447043607	103.8
SigFAM_239	554684379	102.3
SigFAM_239	685375698	100.2
SigFAM_239	763274413	104.9
SigFAM_239	763274697	101.2
SigFAM_239	763275145	103
SigFAM_239	763275147	107.6
SigFAM_239	A464_RS07840	102.6
SigFAM_239	A464_RS07925	101.4
SigFAM_239	A464_RS07930	97.5
SigFAM_239	CFSAN001921_09185	104.5
SigFAM_239	CFSAN001992_03620	105.4
SigFAM_239	CFSAN002050_14315	105.9
SigFAM_239	IA1_07840	104.4
SigFAM_239	SBG_RS07300	102.6
SigFAM_239	SBG_RS07385	101.4
SigFAM_239	SBG_RS07390	97.5
SigFAM_239	SC1581	104.5
SigFAM_239	SCA50_1690	104.5
SigFAM_239	SD3246_1709	104.5
SigFAM_239	SeAg_B1577	106.5
SigFAM_239	SEEB0189_11595	105.9
SigFAM_239	SEEH1578_17160	106.5
SigFAM_239	SeHA_C1762	106.5
SigFAM_239	SEN1472	104.5
SigFAM_239	SeSA_A1701	105.4
SigFAM_239	SG1544	104.5
SigFAM_239	SL1344_1514	104.5
SigFAM_239	SNSL254_A1698	105.9
SigFAM_239	SPA1285	104.5
SigFAM_239	SPAB_01708	104.5
SigFAM_239	SPC_2154	104.5
SigFAM_239	SSPA1194	104.5
SigFAM_239	STBHUCCB_15910	104.5
SigFAM_239	STM1583	104.5
SigFAM_239	STMMW_15781	104.5
SigFAM_239	STMUK_1552	104.5
SigFAM_239	STU288_04265	104.5
SigFAM_239	SU5_02197	106.5
SigFAM_239	t1493	104.5
SigFAM_24	28901212	120.6
SigFAM_240	455419310	35.4
SigFAM_240	493707615	113.2
SigFAM_240	499450217	33.7
SigFAM_240	685168852	16.9
SigFAM_240	750409623	44.8
SigFAM_240	SCA50_1737	117.2
SigFAM_241	447039673	102.2
SigFAM_241	573021213	14.2
SigFAM_241	582973775	107.2
SigFAM_241	740424308	100.6
SigFAM_241	750622184	93.7
SigFAM_241	CFSAN001921_08600	109.8
SigFAM_241	CFSAN001992_RS02975	108.1
SigFAM_241	IA1_08420	107.6
SigFAM_241	SARI_01264	46.8
SigFAM_241	SC1691	109.8
SigFAM_241	SCA50_1811	109.8
SigFAM_241	SD3246_1589	104.5
SigFAM_241	SeAg_B1452	107.5
SigFAM_241	SeHA_C1884	108.9
SigFAM_241	SEN1335	108.9
SigFAM_241	SeSA_A1827	107
SigFAM_241	SL1344_1628	109.8
SigFAM_241	SNSL254_A1822	109.8
SigFAM_241	SPAB_01558	109.8
SigFAM_241	STBHUCCB_RS08205	107.6
SigFAM_241	STM1698	109.8
SigFAM_241	STMMW_16931	109.8
SigFAM_241	STMUK_1667	109.8
SigFAM_241	STU288_RS04955	109.8
SigFAM_241	t1612	107.6
SigFAM_242	24113707	77
SigFAM_242	82777745	35.4
SigFAM_242	123441136	13.6
SigFAM_242	187427396	33.8
SigFAM_242	188532421	14
SigFAM_242	229588637	14.5
SigFAM_242	386309706	11.4
SigFAM_242	446117809	34.3
SigFAM_242	446601318	87.3
SigFAM_242	446601320	87.3
SigFAM_242	496188933	13.7
SigFAM_242	504470345	14.1
SigFAM_242	643608150	42.1
SigFAM_242	685230491	44.2
SigFAM_242	696365744	31.4
SigFAM_242	757604012	13.9
SigFAM_242	822033613	33.9
SigFAM_242	APECO78_15495	87.3
SigFAM_242	CE10_2722	45.1
SigFAM_242	CFSAN001921_16415	34.8
SigFAM_242	CFSAN002050_07525	31
SigFAM_242	CFSAN002050_21115	108.4
SigFAM_242	E2348C_2475	35.3
SigFAM_242	EC042_2576	36.6
SigFAM_242	EC55989_2580	26.5
SigFAM_242	EcE24377A_2630	40.6
SigFAM_242	ECIAI1_2413	26.5
SigFAM_242	ECO26_3323	33.8
SigFAM_242	EcolC_1317	37
SigFAM_242	ECs3219	80.7
SigFAM_242	ECSE_2645	87.3
SigFAM_242	ECUMN_2675	26.5
SigFAM_242	ETEC_2471	45
SigFAM_242	G2583_2872	80.7
SigFAM_242	I137_00955	34.8
SigFAM_242	I137_14080	110.2
SigFAM_242	IA1_01080	34.8
SigFAM_242	IA1_14185	109.8
SigFAM_242	P12B_RS13370	45
SigFAM_242	SC0198	34.7
SigFAM_242	SC2892	107.1
SigFAM_242	SCA50_0210	34.7
SigFAM_242	SCA50_3082	92.2
SigFAM_242	SD3246_0211	37.7
SigFAM_242	SD3246_3168	110.2
SigFAM_242	SeAg_B0235	34.8
SigFAM_242	SeAg_B3091	110.2
SigFAM_242	SEEB0189_05365	91.4
SigFAM_242	SEEB0189_18315	34.8
SigFAM_242	SEEH1578_00800	108.8
SigFAM_242	SEEH1578_10110	34.8
SigFAM_242	SeHA_C0234	34.8
SigFAM_242	SeHA_C3155	108.8
SigFAM_242	SEN0203	34.8
SigFAM_242	SEN2797	110.2
SigFAM_242	SG0202	34.8
SigFAM_242	SG2862	110.2
SigFAM_242	SL1344_0199	34.8
SigFAM_242	SNSL254_A0219	34.8
SigFAM_242	SNSL254_A3174	110.2
SigFAM_242	SPA0204	31
SigFAM_242	SPA2815	106.8
SigFAM_242	SPAB_00255	38.1
SigFAM_242	SPAB_03673	94.8
SigFAM_242	SPC_0214	34.8
SigFAM_242	SPC_3009	109.8
SigFAM_242	SSPA0198	34
SigFAM_242	SSPA2622	106.8
SigFAM_242	STBHUCCB_30130	110.2
SigFAM_242	STM0198	34.8
SigFAM_242	STMMW_02041	34.8
SigFAM_242	STMUK_0200	34.8
SigFAM_242	STU288_01000	34.8
SigFAM_242	SU5_03439	108.8
SigFAM_242	SU5_0847	34.8
SigFAM_242	t2859	110.2
SigFAM_242	UMNK88_RS14345	42.7
SigFAM_243	24113705	20
SigFAM_243	24113706	68.6
SigFAM_243	37524776	81.4
SigFAM_243	37524777	34.1
SigFAM_243	37524987	17.4
SigFAM_243	82777744	70.7
SigFAM_243	123441137	73.5
SigFAM_243	123441138	45.6
SigFAM_243	187429675	70.3
SigFAM_243	188532422	66.7
SigFAM_243	188532423	13.7
SigFAM_243	197284166	52.3
SigFAM_243	197284176	66.9
SigFAM_243	197286063	21.5
SigFAM_243	225200968	53.8
SigFAM_243	225200969	24.8
SigFAM_243	225202057	36.1
SigFAM_243	225202058	55.6
SigFAM_243	229588638	76.4
SigFAM_243	238700186	35.7
SigFAM_243	238700187	60.3
SigFAM_243	238703548	35.6
SigFAM_243	238703549	40.3
SigFAM_243	238711247	12.5
SigFAM_243	238711248	55.4
SigFAM_243	238714992	48.8
SigFAM_243	238714993	71.9
SigFAM_243	238718965	48.7
SigFAM_243	238718966	73.3
SigFAM_243	238727575	14.4
SigFAM_243	238728093	43.1
SigFAM_243	238729429	39.3
SigFAM_243	238729430	63.5
SigFAM_243	238729431	42.9
SigFAM_243	253988212	86.5
SigFAM_243	253988213	34.9
SigFAM_243	332160347	48.7
SigFAM_243	332160348	74
SigFAM_243	332160349	39.4
SigFAM_243	386309704	48.7
SigFAM_243	386309705	75
SigFAM_243	388005990	39.9
SigFAM_243	388005995	69.3
SigFAM_243	440228858	62.6
SigFAM_243	440228866	33.7
SigFAM_243	446555506	24.1
SigFAM_243	446636794	70.3
SigFAM_243	446639966	76.8
SigFAM_243	446652945	20
SigFAM_243	446745391	68.6
SigFAM_243	446745392	68.6
SigFAM_243	446747540	48.6
SigFAM_243	446946420	29.3
SigFAM_243	447915488	47.6
SigFAM_243	447915489	69.4
SigFAM_243	447915490	26.1
SigFAM_243	455418803	15.5
SigFAM_243	455418804	32.4
SigFAM_243	455418805	17.2
SigFAM_243	455422200	22
SigFAM_243	455422211	38.7
SigFAM_243	455422212	64.8
SigFAM_243	455422213	18.5
SigFAM_243	490379906	28.6
SigFAM_243	490380124	40.5
SigFAM_243	490380127	18.5
SigFAM_243	490386501	26
SigFAM_243	491045926	18.8
SigFAM_243	491045933	17.8
SigFAM_243	491056252	23.8
SigFAM_243	491056617	35.6
SigFAM_243	491056619	16.6
SigFAM_243	493708911	24.3
SigFAM_243	493708912	44.3
SigFAM_243	493708913	25.5
SigFAM_243	493709499	13.4
SigFAM_243	493709500	45.2
SigFAM_243	493713340	13.4
SigFAM_243	493713341	44.5
SigFAM_243	493867555	43.3
SigFAM_243	493867556	12.1
SigFAM_243	493873854	21.1
SigFAM_243	496187890	49.9
SigFAM_243	496187891	13.5
SigFAM_243	496188934	31.3
SigFAM_243	496188935	15.2
SigFAM_243	496188936	34
SigFAM_243	496195579	22.1
SigFAM_243	496197109	40.6
SigFAM_243	502612105	13.4
SigFAM_243	504469655	24
SigFAM_243	504470346	34.1
SigFAM_243	504470347	13.1
SigFAM_243	504470348	34.8
SigFAM_243	504470505	28.7
SigFAM_243	504470876	18.1
SigFAM_243	505274753	13.8
SigFAM_243	513470233	20.7
SigFAM_243	513470234	31.8
SigFAM_243	513470235	22.4
SigFAM_243	515152920	15.3
SigFAM_243	515152921	65.8
SigFAM_243	515152922	38.6
SigFAM_243	515153082	21.9
SigFAM_243	515536513	29.5
SigFAM_243	515536514	71
SigFAM_243	515536515	40.2
SigFAM_243	515823558	28.6
SigFAM_243	516413673	61.1
SigFAM_243	518238716	22
SigFAM_243	518240378	36
SigFAM_243	518240379	58.2
SigFAM_243	518240380	25.2
SigFAM_243	529236126	56.2
SigFAM_243	529238016	21.5
SigFAM_243	530710772	32.2
SigFAM_243	530710773	84.7
SigFAM_243	543444900	29.1
SigFAM_243	550871905	89.3
SigFAM_243	550871906	32.2
SigFAM_243	554685873	65.3
SigFAM_243	558647457	16.7
SigFAM_243	558647458	38
SigFAM_243	558647459	18.5
SigFAM_243	558649227	40.7
SigFAM_243	558649228	70
SigFAM_243	558649236	35.9
SigFAM_243	558649237	74
SigFAM_243	564287305	52.6
SigFAM_243	572731394	84.9
SigFAM_243	572731395	31.3
SigFAM_243	582964499	14.1
SigFAM_243	595643372	46.5
SigFAM_243	595643373	69.4
SigFAM_243	595643374	17.8
SigFAM_243	604176693	81.7
SigFAM_243	604176694	34.8
SigFAM_243	646232644	41.7
SigFAM_243	646232645	73.5
SigFAM_243	646232646	25.8
SigFAM_243	646236416	16.2
SigFAM_243	646236417	32.5
SigFAM_243	648232873	19.9
SigFAM_243	648420226	27
SigFAM_243	657909294	22.6
SigFAM_243	669789103	34.6
SigFAM_243	669789104	67.1
SigFAM_243	669790356	49.1
SigFAM_243	669790357	28.3
SigFAM_243	685169071	72.1
SigFAM_243	685169074	33.4
SigFAM_243	685170863	21.4
SigFAM_243	689265044	21.1
SigFAM_243	689266751	18.9
SigFAM_243	689266752	30.1
SigFAM_243	689266753	21.7
SigFAM_243	693218496	16.7
SigFAM_243	699004161	33.2
SigFAM_243	699004162	81.7
SigFAM_243	735669885	34.7
SigFAM_243	739086976	32.5
SigFAM_243	739086984	22.4
SigFAM_243	739086985	19.4
SigFAM_243	739086992	17.8
SigFAM_243	740424322	21.3
SigFAM_243	740424472	21.9
SigFAM_243	740424475	23.4
SigFAM_243	749309303	25.8
SigFAM_243	750409642	30.2
SigFAM_243	750622182	17.7
SigFAM_243	754060071	16.4
SigFAM_243	757604047	40.5
SigFAM_243	757604054	30.4
SigFAM_243	757604245	26.5
SigFAM_243	762988920	20.5
SigFAM_243	762989442	26.7
SigFAM_243	APECO78_15485	20
SigFAM_243	APECO78_15490	68.6
SigFAM_243	CE10_2720	22.1
SigFAM_243	CE10_2721	64.6
SigFAM_243	CE10_3426	31.5
SigFAM_243	CE10_3427	26.5
SigFAM_243	CE10_4866	23.8
SigFAM_243	CE10_4867	31.3
SigFAM_243	CFSAN001921_16405	26.8
SigFAM_243	CFSAN001921_16410	82.3
SigFAM_243	CFSAN002050_07530	80.6
SigFAM_243	CFSAN002050_07535	26.5
SigFAM_243	CFSAN002050_21120	72.3
SigFAM_243	E2348C_2473	13.5
SigFAM_243	E2348C_2474	55.3
SigFAM_243	EC042_2574	11.6
SigFAM_243	EC042_2575	55.3
SigFAM_243	EC55989_2578	20
SigFAM_243	EC55989_2579	68.6
SigFAM_243	EcE24377A_2629	71.1
SigFAM_243	ECIAI1_2411	20
SigFAM_243	ECIAI1_2412	68.6
SigFAM_243	ECO26_3322	70.3
SigFAM_243	EcolC_1318	70.3
SigFAM_243	ECs3218	63.6
SigFAM_243	ECSE_2643	20
SigFAM_243	ECSE_2644	68.6
SigFAM_243	ECUMN_2673	17.7
SigFAM_243	ECUMN_2674	68.5
SigFAM_243	ECUMN_3332	31.8
SigFAM_243	ECUMN_3333	28
SigFAM_243	ETEC_2470	68
SigFAM_243	G2583_2871	63.6
SigFAM_243	I137_00965	24.5
SigFAM_243	I137_14085	72.2
SigFAM_243	IA1_01085	82.3
SigFAM_243	IA1_01090	26.8
SigFAM_243	IA1_14190	72.3
SigFAM_243	P12B_c2428	68
SigFAM_243	SC0199	77.7
SigFAM_243	SC0200	28
SigFAM_243	SC2893	72.3
SigFAM_243	SCA50_0211	77.7
SigFAM_243	SCA50_0212	28
SigFAM_243	SCA50_3083	73.9
SigFAM_243	SD3246_0212	82.3
SigFAM_243	SD3246_0213	26.8
SigFAM_243	SD3246_3169	67.9
SigFAM_243	SeAg_B0236	80.6
SigFAM_243	SeAg_B0237	26.8
SigFAM_243	SeAg_B3092	72.3
SigFAM_243	SEEB0189_05360	72.3
SigFAM_243	SEEB0189_18305	26.5
SigFAM_243	SEEB0189_18310	77.7
SigFAM_243	SEEH1578_00805	72.3
SigFAM_243	SEEH1578_10115	77.6
SigFAM_243	SEEH1578_10120	26.5
SigFAM_243	SeHA_C0235	77.6
SigFAM_243	SeHA_C0236	26.5
SigFAM_243	SeHA_C3156	72.3
SigFAM_243	SEN0204	82.7
SigFAM_243	SEN0205	26.8
SigFAM_243	SEN2798	72.2
SigFAM_243	SG0204	24.5
SigFAM_243	SG2863	72.2
SigFAM_243	SL1344_0200	82.3
SigFAM_243	SL1344_0201	26.8
SigFAM_243	SNSL254_A0220	80.6
SigFAM_243	SNSL254_A0221	26.8
SigFAM_243	SNSL254_A3175	72.3
SigFAM_243	SPA0206	26.5
SigFAM_243	SPA2816	70.9
SigFAM_243	SPAB_00256	81.8
SigFAM_243	SPAB_00257	26.8
SigFAM_243	SPAB_03674	72.3
SigFAM_243	SPC_0215	77.7
SigFAM_243	SPC_0216	28
SigFAM_243	SPC_3010	72.3
SigFAM_243	SSPA0199	26.5
SigFAM_243	SSPA2623	70.9
SigFAM_243	STBHUCCB_30140	70.9
SigFAM_243	STM0199	82.3
SigFAM_243	STM0200	26.8
SigFAM_243	STMMW_02051	82.3
SigFAM_243	STMMW_02061	26.8
SigFAM_243	STMUK_0201	82.3
SigFAM_243	STMUK_0202	26.8
SigFAM_243	STU288_01005	82.3
SigFAM_243	STU288_01010	26.8
SigFAM_243	SU5_03440	72.3
SigFAM_243	SU5_0848	77.6
SigFAM_243	SU5_0849	26.5
SigFAM_243	t2860	70.9
SigFAM_243	UMNK88_2887	48.2
SigFAM_244	CFSAN001921_09335	128.7
SigFAM_244	CFSAN001992_03785	127.5
SigFAM_244	CFSAN002050_14165	128.7
SigFAM_244	IA1_07690	128.7
SigFAM_244	SeAg_B1611	128.7
SigFAM_244	SEEB0189_11745	128.7
SigFAM_244	SL1344_1484	128.7
SigFAM_244	STM1554	128.7
SigFAM_244	STMMW_15491	128.7
SigFAM_244	STMUK_1523	128.7
SigFAM_244	STU288_04110	128.7
SigFAM_244	t1468	87.8
SigFAM_245	446834848	125.7
SigFAM_245	554683491	123
SigFAM_245	CFSAN001921_RS11950	110.1
SigFAM_245	SARI_01274	123
SigFAM_245	SC1008	110.1
SigFAM_245	SCA50_1089	110.1
SigFAM_245	SD3246_1105	110.1
SigFAM_245	SEN0920	110.1
SigFAM_245	SL1344_0995	110.1
SigFAM_245	SNSL254_A1096	110.1
SigFAM_245	SPC_2694	110.1
SigFAM_245	STM1055	110.1
SigFAM_245	STMMW_10681	110.1
SigFAM_245	STMUK_1024	110.1
SigFAM_245	STU288_01620	110.1
SigFAM_246	238697696	13.5
SigFAM_246	554678751	111.8
SigFAM_246	554685135	111.5
SigFAM_246	554690733	112.7
SigFAM_246	555266590	109.3
SigFAM_246	652342351	13.6
SigFAM_246	CFSAN001921_10180	112.8
SigFAM_246	CFSAN001992_04625	113.6
SigFAM_246	CFSAN002050_13360	113.6
SigFAM_246	I137_05570	113.6
SigFAM_246	IA1_06870	112.8
SigFAM_246	SARI_01588	114.4
SigFAM_246	SC1414	112.8
SigFAM_246	SCA50_1508	112.8
SigFAM_246	SEEB0189_12570	112.8
SigFAM_246	SEEH1578_16200	112.8
SigFAM_246	SEN1652	111.4
SigFAM_246	SG1723	113.6
SigFAM_246	SL1344_1327	112.8
SigFAM_246	SPA1460	113.6
SigFAM_246	SPAB_01933	105.1
SigFAM_246	SPC_2336	112.8
SigFAM_246	SSPA1358	113.6
SigFAM_246	STBHUCCB_RS06455	112.8
SigFAM_246	STM1393	112.8
SigFAM_246	STMMW_13981	112.8
SigFAM_246	STMUK_1359	112.8
SigFAM_246	STU288_03285	112.8
SigFAM_246	SU5_02010	112.8
SigFAM_246	t1261	104.2
SigFAM_247	22125242	13.4
SigFAM_247	50122151	84.5
SigFAM_247	51597167	13.4
SigFAM_247	56480124	97.4
SigFAM_247	85059745	78
SigFAM_247	123441410	60
SigFAM_247	126173763	21.4
SigFAM_247	153950372	44.8
SigFAM_247	161950066	94.4
SigFAM_247	162420867	13.4
SigFAM_247	170023531	44.8
SigFAM_247	186896261	13.4
SigFAM_247	187428645	97.4
SigFAM_247	188533168	80
SigFAM_247	218929947	13.4
SigFAM_247	238696255	67.9
SigFAM_247	238702934	66.6
SigFAM_247	238711281	66.6
SigFAM_247	238713763	64.4
SigFAM_247	238718158	63.1
SigFAM_247	238725852	62.5
SigFAM_247	251788742	86.5
SigFAM_247	253689392	86
SigFAM_247	259907703	76.8
SigFAM_247	271501577	89.3
SigFAM_247	292489063	74.6
SigFAM_247	292900191	74.6
SigFAM_247	300312752	59.8
SigFAM_247	307132068	90.4
SigFAM_247	332162647	68
SigFAM_247	385785517	77.7
SigFAM_247	386311722	68
SigFAM_247	387870474	76.8
SigFAM_247	394730332	96.1
SigFAM_247	403059499	86.6
SigFAM_247	426275417	74.6
SigFAM_247	440231980	78.7
SigFAM_247	481024218	97.4
SigFAM_247	485655237	97.4
SigFAM_247	486157344	97.4
SigFAM_247	487393301	98.6
SigFAM_247	491149425	97.4
SigFAM_247	493734243	96.4
SigFAM_247	493874737	97.1
SigFAM_247	495398600	24.3
SigFAM_247	496402898	85.2
SigFAM_247	505275112	33.6
SigFAM_247	507080000	96.4
SigFAM_247	507921473	84.4
SigFAM_247	512649550	95.1
SigFAM_247	513467343	94.8
SigFAM_247	516023407	52.4
SigFAM_247	516413775	83.1
SigFAM_247	537117699	96.2
SigFAM_247	550651934	90.3
SigFAM_247	554684875	93.6
SigFAM_247	555225257	88.4
SigFAM_247	555264448	98.4
SigFAM_247	560882732	89.3
SigFAM_247	565425689	74.6
SigFAM_247	565456842	74.6
SigFAM_247	566690185	74.6
SigFAM_247	568602766	87.7
SigFAM_247	570360965	86.1
SigFAM_247	573020662	75.4
SigFAM_247	582046866	97.2
SigFAM_247	582964523	98.4
SigFAM_247	588285296	31.5
SigFAM_247	594396768	80.7
SigFAM_247	595643099	65.5
SigFAM_247	641746580	84.5
SigFAM_247	652345146	82.8
SigFAM_247	652738623	82.2
SigFAM_247	655276703	64.2
SigFAM_247	666370389	64
SigFAM_247	669790826	62.6
SigFAM_247	672934184	84.5
SigFAM_247	679619810	87.3
SigFAM_247	679637113	87.4
SigFAM_247	682103034	13.4
SigFAM_247	689265857	96.9
SigFAM_247	690280786	96.9
SigFAM_247	690284963	96.9
SigFAM_247	690288493	90.1
SigFAM_247	695721292	97.4
SigFAM_247	727733034	44.8
SigFAM_247	735672947	35
SigFAM_247	737640086	33.6
SigFAM_247	A464_2647	98.6
SigFAM_247	APECO78_16340	97.4
SigFAM_247	CE10_2953	97.4
SigFAM_247	CFSAN001921_04095	98.4
SigFAM_247	CFSAN001992_20870	98.4
SigFAM_247	CFSAN002050_19625	98.4
SigFAM_247	E2348C_2805	97.4
SigFAM_247	EC042_2726	97.4
SigFAM_247	EC55989_2807	97.4
SigFAM_247	EcE24377A_2806	97.4
SigFAM_247	ECIAI1_2574	97.4
SigFAM_247	ECO26_3569	94.3
SigFAM_247	EcolC_1155	97.4
SigFAM_247	ECs3388	97.4
SigFAM_247	ECSE_2808	97.4
SigFAM_247	ECUMN_2842	97.4
SigFAM_247	ETEC_2679	97.4
SigFAM_247	G2583_3052	97.4
[truncated: 8,948 more rows]
[truncated: 1 more columns]

## Sheet: Sheet 3
Sheet 3. Sequences With Putative β Motif in Possible CBD Domain
1. β Motif in verified effectors
Effector_Name	Starting_position_of_β motif	β Motif
Yer_Ysc_YopJ	82	LSIEIKNV
Yer_Ysc_YopM	65	LRDCLDRQ
Yer_Ysc_YopM	69	LDRQAHEL
Yer_Ysc_YopE	26	MSGRSVSQ
Yer_Ysc_YopD	86	LLLLLELA
Yer_Ysc_YopB	52	LPAPLAVV
Yer_Ysc_YopB	56	LAVVASQV
Yer_Ysc_YpkA	78	LTETLHAA
Yer_Ysc_YopT	26	LTEGVIGA
Yer_Ysc_YopK	43	LRTDVCSL
Yer_Ysc_YopH	27	LRGNVAAN
Yer_Ysc_YopH	60	LSHVANVV
Yer_Ysc_YopH	77	LQSTVKHN
Yer_Ysc_YopH	55	FAQTVLSH
Yer_Ysc_YopN	68	LDKRKLSD
Yer_Ysc_YopN	34	FRGESVQI
Yer_Ysa_YspA	31	LASSLTGV
Yer_Ysa_YspB	34	LFDVSLGD
Yer_Ysa_YspB	39	LGDAVQEL
Yer_Ysa_YspC	23	LTSVGAEQ
Yer_Ysa_YspC	87	LQNDLRIA
Yer_Ysa_YspE	29	LCANIQKV
Vib_Chr1_VP1659	36	LTPILGDA
Vib_Chr1_VPA0450	78	LKLNLMNQ
Vib_Chr1_VopD1	72	LMGELAPT
Vib_Chr2_VopV	26	LQTSASAL
Vib_Chr2_VopX	66	LVKEKASQ
Vib_Chr2_VopH	69	LVENKIYR
Vib_Chr2_VopM	26	LQTTASVL
Vib_Chr2_VopM	47	LPQTLSLT
Vib_Chr2_VopZ	86	LEKDVLRA
Vib_Chr2_VopL	42	LLGIPNL
Vib_Chr2_VopL	64	LPTALSGA
Vib_Chr2_VopT	84	LNRKLRSG
Vib_Chr2_VopO	47	LDRTLIST
Vib_Chr2_VPA1380	59	LGKDNISR
Vib_Chr2_VopB2	55	LWRSIRES
Vib_Chr2_VopD2	55	LAEIIKAS
Vib_Chr2_VopD2	65	LRSQVMSN
Vib_Chr2_VopW	68	LLEQIDSS
Pse_Pse_ExoS	24	LGQIEARQ
Pse_Pse_ExoS	53	LLARLGAA
Pse_Pse_ExoT	24	LGQVEARQ
Pse_Pse_ExoT	53	LLSRLGAA
Pse_Pse_ExoU	40	LGVALKST
Pse_Pse_PemA	68	LPVSARDL
Pse_Pse_PemA	78	FQRPVSSH
Pse_Pse_PcrV	56	LKALAWLL
Pse_Pse_PopB	87	LARQVVLA
Pse_Pse_PopD	70	LDSSVELL
Pse_Pse2_HopE1	79	LQQRKIYR
Pse_Pse2_AvrRpt2	31	LQSEAGDL
Pse_Pse2_HopZ1	53	LKPYVSHA
Pse_Pse2_HopZ4	21	LSSSNLPD
Pse_Pse2_HopZ4	37	LADSLTGA
Pse_Pse2_HopF2	37	LTSIHQL
Pse_Pse2_HopW1	84	LANQLAEA
Pse_Pse2_HopD1	62	LASLVRNA
Pse_Pse2_HopD1	65	LVRNALQD
Pse_Pse2_HopF4	53	LTRAAADV
Pse_Pse2_HopAA1	49	LKDHVFAA
Pse_Pse2_HopBK1	22	LLSQILAE
Pse_Pse2_HopBK1	23	LSQILAEQ
Pse_Pse2_HopBK1	36	LLQRMAEQ
Pse_Pse2_HopBK1	46	LLIDALSD
Pse_Pse2_HopK1	56	LSMQAQRL
Pse_Pse2_AvrRpm1	48	LIPNARSV
Pse_Pse2_HrpZ1	60	LGKLLGKA
Pse_Pse2_HrpZ1	88	LIHEKLGD
Pse_Pse2_HopAK1	83	LLNKLVEA
Pse_Pse2_HopAS1	83	LNRPLRSG
Pse_Pse2_HopAS1	87	LRSGIPEE
Pse_Pse2_HopU1	57	LSIDDLMD
Pse_Pse2_HopG1	90	LSTTSLHD
Pse_Pse2_HopAA1-1	49	LTDHVFAA
Pse_Pse2_HrpP	55	LSKSLQDT
Pse_Pse2_HopH1	46	LRKISTL
Pse_Pse2_HopI1	88	LARAAFDV
Pse_Pse2_HopO1-1	70	LSDTLMKQ
Pse_Pse2_HopO1-1	79	LSSVITQE
Pse_Pse2_HopR1	56	LNSQVLEL
Pse_Pse2_HopT1-1	61	LVDTLTDV
Pse_Pse2_HopV1	62	LFVKLMVG
Pse_Pse2_HopV1	73	LSTGVRFA
Pse_Pse2_HopAA1-2	49	LKHHVFAA
Pse_Pse2_HopAH1	88	LLKSVIGN
Pse_Pse2_HopT1-2	62	LVEALTGV
Pse_Pse2_HopF	37	LTSIHQL
Xan_Xan_XopQ	66	LPARLTPA
Xan_Xan_HrpB2	88	LQEMAAQQ
Xan_Xan_AvrBs3	80	LFNTSLFD
Xan_Xan_XopZ	58	LGWSATLL
Xan_Xan_XopZ	74	LEPGLKAA
Xan_Xan_XopLR	57	LRISAAHL
Xan_Xan_XopJ	76	LLANSLSD
Xan_Xan_XopJ	77	LANSLSDA
Xan_Xan_AvrBs4	80	LFNTSLFD
Xan_Xan_AvrBs2	80	LAEVQARQ
Xan_Xan_XOO4824	84	LGESVDSA
Xan_Xan_XOO2543	58	LDWSATLL
Xan_Xan_XOO2877	27	LHAALPFQ
Xan_Xan_XopX	24	LDTGVAGQ
Xan_Xan_HrpE	70	LDFNVALN
Ral_Ral_RipI	60	LRAKLRRV
Ral_Ral_RipI	64	LRRVAHQV
Ral_Ral_RipY	89	LVMAVNAN
Ral_Ral_RipAE	65	LTRAASKV
Ral_Ral_RipAG	89	LMGHKIGR
Ral_Ral_RipAH	87	LTGPKIGR
Ral_Ral_RipM	83	LTRALQTT
Ral_Ral_RipTAL1	45	LHRRLAVG
Ral_Ral_PopW	31	LQRAVQLL
Ral_Ral_RipAM	37	LEAAVRKL
Ral_Ral_RipG3	43	LAATAQKV
Ral_Ral_RipA2	55	LRPSAINV
Ral_Ral_RipH2	89	LTKALKYG
Ral_Ral_RipAX2	46	LRGISSL
Ral_Ral_RipTPS	64	LRRCASDV
Ral_Ral_RipA3	84	LSEASALQ
Ral_Ral_RipA4	43	LSLPARLL
Ral_Ral_RipAY	59	LGSRLAPV
Ral_Ral_RipAT	69	LDKAALGL
Ral_Ral_RipAT	74	LGLALANV
Ral_Ral_RipAN	75	LHQALLGQ
Ral_Ral_RipAU	72	LPTLIGTE
Ral_Ral_RipAL	88	LAGALRHV
Ral_Ral_RipV1	48	LLAELPTG
Ral_Ral_RipO1	84	LSTTALHD
Ral_Ral_RipC1	47	LRAGLAQA
Ral_Ral_RipR	42	LTGLISRS
Ral_Ral_RipAD	40	LKPAAGTL
Ral_Ral_RipAD	73	LERTLSCA
Ral_Ral_RipB	70	LPERALHL
Ral_Ral_RipB	83	LAAPARLL
Ral_Ral_RopG	31	LGVNLPYG
Ral_Ral_RopG	41	LPSSARSV
Ral_Ral_RopG	89	LPPELWQQ
Ral_Ral_RipG5	30	LQGLAQLL
Ral_Ral_RipG5	51	LPPDIFRE
Ral_Ral_PopB	42	LGRGVGNA
Ral_Ral_PopA	45	LNIIAALV
Ral_Ral_PopF2	30	LPSSLLFQ
Bur_T3S3_BapC	54	LLRSIAYY
Bur_T3S3_BipD	54	LGAAIDEF
Bur_T3S3_BopA	39	LFAFLAHV
Bur_T3S3_BopA	70	LEVFVLAL
Bur_T3S3_BipB	21	LRDAASAL
Bur_T3S3_BsaL	32	LNKQLQDA
Erw_Hrp_HrpN	68	LGGGLGNG
Erw_Hrp_HrpN	82	LGEGLSNA
Pan_Pan_PthG	90	LEAELNNG
Pec_Pec_DspE	42	LIQQGLHD
Aer_Aer_AexT	55	LLSRLGAQ
Aer_Aer_AexV	26	LGQLEARQ
Aer_Aer_AexV	55	LLSRLGAQ
Aer_Aer_AopH	27	LRGNVAAN
Aer_Aer_AopH	55	FAQEVLRH
Aer_Aer_AopO	78	LTETLHAA
Aer_Aer_AopB	68	LGEIGKL
Aer_Aer_AopB	74	LVTSVNEN
Aer_Aer_AcrV	34	LTELVELL
Aer_Aer_AcrV	41	LKGKITIS
Aer_Aer_AcrV	63	LLAAYLTD
Pho_Pho_LopT	44	LLERLSAT
Pho_Pho_Cif	34	LEIGLSSG
Bor_Bor_BteA	86	LNHWEASQ
Bor_Bor_BopC	86	LNHWEASQ
Bor_Bor_BopD	89	LMAVLQQA
Bor_Bor_BopN	44	LADAAEEL
Bor_Bor_BopN	76	LWLDAAQL
Bor_Bor_BopB	66	LDPPVRDL
Bor_Bor_BopB	73	LSPADLAD
Chldi_Chldi_CTL0063	46	FQGICVRI
Chldi_Chldi_CTL0065	77	LLAVIDIY
Chldi_Chldi_IncA	53	LGHLVGFL
Chldi_Chldi_IncA	77	LAGNALYL
Chldi_Chldi_CT053	40	LESKILEE
Chldi_Chldi_IncC	73	LQTEVSAL
Chldi_Chldi_CT618	23	LRGNATSL
Chldi_Chldi_CT618	30	LRSKLNSV
Chldi_Chldi_CT223	34	LCYKISAV
Chldi_Chldi_CT223	44	LVLGLLAA
Chldi_Chldi_CT223	79	LGAVILGV
Chldi_Chldi_CrpA	34	LSSTAFKV
Chldi_Chldi_CrpA	43	LVVIGLL
Chldi_Chldi_CrpA	49	LLVIATL
Chldi_Chldi_CrpA	55	LIFLVSAA
Chldi_Chldi_CrpA	58	LVSAASFV
Chldi_Chldi_CrpA	39	FKVGLVVI
Chldi_Chldi_CrpA	64	FVNAIYLV
Chldi_Chldi_CT229	46	LTIIGLL
Chldi_Chldi_CT229	52	LVATAGVV
Chldi_Chldi_CT229	83	LLLGLGLA
Chldi_Chldi_CT229	85	LGLGLARA
Chldi_Chldi_IncG	35	LALSLFAV
Chldi_Chldi_IncG	64	LPYLLILT
Chldi_Chldi_IncG	84	LLRNLSAV
Chldi_Chldi_IncE	52	LGIAAAAV
Chldi_Chldi_IncE	70	LGVIAILL
Chldi_Chldi_IncE	76	LLGIVLFA
Chldi_Chldi_IncE	81	LFAISAL
Chldi_Chldi_CT550	37	LDFKAEEL
Chldi_Chldi_CT550	72	LVPTLVDG
Chldi_Chldi_CT610	73	LLLDNLMD
Chldi_Chldi_CT712	39	LHEAATYL
Chldi_Chldi_CT712	52	LLNDAHQL
Chldi_Chldi_CT718	37	LLSLIQVF
Chldi_Chldi_CT718	52	LSEIEKL
Chldi_Chldi_CT718	66	LLELAVLV
Chldi_Chldi_CT718	78	LYRKLACT
Chldi_Chldi_CT718	90	LLISAALQ
Chldi_Chldi_YycJ	66	LRSFIKTY
Chldi_Chldi_CT848	60	LSLVAEQL
Chldi_Chldi_CT848	67	LQANAAAQ
Chldi_Chldi_CT863	58	LVGVVNIN
Chldi_Chldi_CT373	39	LQAKIENF
Chldi_Chldi_CT373	59	LFGNILPV
Chldo_Chldo_ChlaOTU	30	LSIRVLRL
Chldo_Chldo_ChlaOTU	35	LRLVAYVL
Chldo_Chldo_ChlaOTU	42	LLHIITL
Chldo_Chldo_IncC	55	LGTILGL
Chldo_Chldo_IncC	61	LSGALTPG
Chldo_Chldo_IncC	83	LLGLILKD
Chldo_Chldo_Cpn0585	40	LIIICVL
Chldo_Chldo_Cpn0585	56	LCMFIPSV
Chldo_Chldo_Cpn0585	69	LSSLALLV
Chldo_Chldo_CPn0206	58	LSLGIGIV
Chldo_Chldo_CPn0206	72	LAGIALVL
Chldo_Chldo_Cpn0330	62	LLTILGGG
Chldo_Chldo_Cpn0330	66	LGGGLLVG
Chldo_Chldo_Cpn0330	70	LLVGLLPA
Chldo_Chldo_Cpn0330	71	LVGLLPAV
Chldo_Chldo_Cpn0330	38	MAIARVQQ
Chldo_Chldo_Cpn0374	38	LLHILHDA
Chldo_Chldo_Cpn0374	77	LPLIIKLF
Chldo_Chldo_Cpn0474	27	LVEKISEE
Chldo_Chldo_Cpn0474	73	LLSQLRHV
Chldo_Chldo_Cpn0490	89	LSLHIRHS
Chldo_Chldo_Cpn0648	63	LVVLLVAV
Chldo_Chldo_Cpn0648	77	LTVLAPGV
Chldo_Chldo_Cpn0648	80	LAPGVPQA
Chldo_Chldo_Cpn0648	90	LGIAISGV
Chldo_Chldo_Cpn0671	35	LIENIPAY
Chldo_Chldo_Cpn0671	44	LGFHLPQQ
Chldo_Chldo_Cpn0761	73	LVPELVQG
Chldo_Chldo_Cpn0764	36	LTTELEHV
Chldo_Chldo_Cpn1019	41	LSMNIDPE
Chldo_Chldo_Cpn1020	65	LSIIAQEL
Chldo_Chldo_Cpn1022	82	LPPEVVEL
Chldo_Chldo_Cpn1022	89	LEIQVVDL
Chldo_Chldo_Cpn1032	39	LQAKIENF
Chldo_Chldo_Cpn1032	59	LFGNIVPV
Edw_Edw_EscE	23	LIDCLNDA
Edw_Edw_EscE	27	LNDAALRL
Edw_Edw_EseJ	24	LSRGASRV
Edw_Edw_EseB	47	LFTDLAQG
Edw_Edw_EseD	45	LFGKLRDV
Rhi_Rhi_NopJ	28	LGQALEHA
Rhi_Rhi_NopC	72	LRSVALQL
Rhi_Rhi_NopX	49	LDRIGPL
Bra_Bra_12780	81	LISGLEKA
Bra_Bra_NopE2	49	LPAGAAVV
Bra_Bra_Pgl	45	LCAPVTHA
Bra_Bra_Pgl	89	LSILASMV
Bra_Bra_NopD	80	LILGLEKA
Bra_Bra_NopD	84	LEKALIKG
Mes_Mes_NopD	21	LEEGQAVQ
Sal_SPI2_CigR	82	LAVNLGLT
Sal_SPI2_GogB	57	LSITAHHV
Sal_SPI2_GogB	85	LESIPNL
Sal_SPI2_GtgA	61	LAEYLISG
Sal_SPI2_GtgA	90	LSRILEDA
Sal_SPI2_PipA	89	LSSVLQNA
Sal_SPI2_PipB	63	LTTSLLYV
Sal_SPI12_PipB2	34	LEYIINFF
Sal_SPI2_SifA	30	LWEKIKDF
Sal_SPI2_SifB	29	LWEKIKDF
Sal_SPI2_SpvB	40	LPLPISAE
Sal_SPI12_SpvC	71	LRDMVPQA
Sal_SPI2_SpvD	55	LKQMARYV
Sal_SPI2_SseG	50	LAGLAKRV
Sal_SPI2_SseJ	33	LWEKIKAY
Sal_SPI2_SseJ	50	LECIFNL
Sal_SPI2_SspH2	74	LLRTLAYA
Sal_SPI12_SteA	42	LTAGLAYG
Sal_SPI2_SteD	31	LELHLVVT
Sal_SPI2_SrgE	37	LRRFILKE
Sal_SPI2_SrgE	85	LLLPIQRF
Sal_SPI2_SseC	66	LKQLLDAV
Sal_SPI2_SseC	69	LLDAVPGN
Sal_SPI2_SseD	45	LMELAKKL
Sal_SPI1_SipA	27	LAANLSAV
Sal_SPI1_AvrA	42	LTCIVERL
Sal_SPI1_AvrA	70	MMPFLVAQ
Sal_SPI1_SptP	45	FSSKVLTW
Sal_SPI1_SopE2	31	FAKSITAV
Sal_SPI1_SopB	21	LQKTLYNG
Sal_SPI1_SopB	79	LQRDLLTV
Sal_SPI1_SopB	83	LLTVAATV
Sal_SPI1_SopB	84	LTVAATVL
Sal_SPI1_SopA	32	LTSKITSV
Sal_SPI1_SopA	62	LPQKIKDF
Sal_SPI1_SopA	78	LNKTLITV
Sal_SPI1_SopE	31	LAKSILAV
Sal_SPI1_SipC	55	LSAPAPGV
Sal_SPI1_SipC	87	LNALANNV
Sal_SPI1_PrgI	23	LQTQVTEA
Esc_LEE_Map	54	LTTQLLQA
Esc_LEE_Map	58	LLQAVAKQ
Esc_LEE_EspG	54	LFKVLSFG
Esc_LEE_EspG	78	LLTVLEPV
Esc_LEE_EspG	88	LPNELGRV
Esc_LEE_EspI	36	LGCQAGFV
Esc_LEE_NleF	69	LSAFVSGL
Esc_LEE_NleG	59	LSELLLLG
Esc_LEE_EspK	55	LPNEITSV
Esc_LEE_TccP	76	LHQQLPNV
Esc_LEE_EspJ	66	LSIFNIKR
Esc_LEE_EspO1	72	LRLSISEV
Esc_LEE_EspO2	78	LSKTIETE
Esc_LEE_EspV	57	LKDGLCSQ
Esc_LEE_LifA	69	LGEMIQKE
Esc_LEE_NleB1	23	LLQKVSFA
Esc_LEE_NleB2	23	LLQKVSFA
Esc_LEE_EscF	38	LELQFAVQ
Esc_LEE_EscF	58	LKTIKDL
Esc_LEE_EspD	31	LSLDLQLV
Esc_LEE_EspD	75	LFGGISGE
Esc_LEE_EspB	56	LGKMVTLL
Cit_Cit_Map	54	LTAQLLKA
Cit_Cit_Map	58	LLKAVAKQ
Cit_Cit_EspG	54	LLKILTLG
Cit_Cit_EspG	78	LLTVLEPV
Cit_Cit_EspI	65	LLSLIKDE
Cit_Cit_EspI	82	LAPHLEEG
Cit_Cit_EspZ	78	LGIAAGVL
Cit_Cit_EspJ	66	LSIFNIKR
Cit_Cit_NleC	52	LYENVIRA
Cit_Cit_NleD	89	LAIHLDSA
Cit_Cit_NleF	72	LRDFVSSL
Cit_Cit_NleK	67	LDNMDLAD
Cit_Cit_NleK	72	LADYLELQ
Cit_Cit_EspV	57	LKDGLYSQ
Cit_Cit_EscF	40	LSFSINQF
Cit_Cit_EspB	49	LLLEVQKL
Cit_Cit_EspB	64	LQDYLQRQ
Shi_Shi_IpaH1.4	72	LKICLQNQ
Shi_Shi_IpaH1.4	88	LDLKTLPD
Shi_Shi_IpaH9.8	76	LNLSSLPD
Shi_Shi_IpaH9.8	81	LPDNLPAQ
Shi_Shi_OspF	39	LYNQIRQY
Shi_Shi_IpgB1	28	LVKKILSV
Shi_Shi_MxiH	26	LQGELTLA
2. β Motif in FL_homologs
GI/Prot_acc	Starting_position_of_β motif	β Motif
480569310	73	LFEKIKLS
480569318	38	LRSQYAMQ
480569320	23	LIDQLDAG
480569320	27	LDAGAHQL
480569329	42	LFGKLRDV
480569330	21	LEPPTASQ
480569330	36	LDPLAPPL
480569333	47	LFSDLAQG
480570643	59	LPGRSLLD
480571615	47	LADAAEEL
480571615	66	LAKRKLSD
480571623	41	LEGKITLS
480571625	74	LLAQVKQN
480571626	30	LLFKLARQ
612334772	27	LRGNVAAN
612334772	55	FAQEVLRH
612335162	55	LLSRLGAQ
612336285	30	LVMLLSPA
612336285	34	LSPAVMAA
612336540	68	LGEIGKL
612336540	74	LVTSVNEN
612336542	34	LTELVELL
612336542	41	LKGKITIS
612336542	63	LLAAYLTD
612336550	48	LADAAEEL
612336550	67	LAKRKLSD
145301097	55	LLSRLGAQ
145301394	27	LRGNVAAN
145301394	55	FAQEVLRH
145301448	68	LGEIGKL
145301448	74	LVTSVNEN
145301450	34	LTELVELL
145301450	41	LKGKITIS
145301450	63	LLAAYLTD
145301458	48	LADAAEEL
145301458	67	LAKRKLSD
145301479	78	LTETLHAA
518276594	48	LADAAEEL
518276594	67	LAKRKLSD
518276600	34	LSELVELL
518276600	41	LKGKITIS
518276600	63	LLAAYLTD
518276602	68	LGEIGKL
518276602	74	LVASVKEN
518276603	81	LLFKLARQ
518276656	69	LALKWLGD
491499045	38	LRSQYAMQ
518678380	69	LRCDLTMA
518678602	47	LFSDLAQG
518679182	47	LFSDLAQV
518679184	21	LEPPTASQ
518679184	36	LDPLAPPL
518679185	42	LFGKLRDV
518679195	23	LIDQLEAG
518679195	27	LEAGAHQL
651335900	37	LGLFALTV
404612460	27	LLARLLAD
404613693	30	LLSRLGAQ
404619958	81	LLFKLARQ
404619959	68	LGEIGKL
404619959	74	LVASVKEN
404619961	34	LTELVELL
404619961	41	LKGKITIS
404619961	63	LLAAYLTD
404619969	41	LASAAQSL
404619969	48	LADAAEEL
404619969	67	LAKRKLSD
404619978	50	LKQVVSAL
517521675	61	LNENLKTG
517521711	39	LAHHVNDN
517523759	45	LSTICNL
517523764	54	LKPQNANQ
517523922	39	LKQIGIER
517523922	63	LAQSIEIF
517524267	61	LPNALKEV
750135877	69	LEGNVRAN
537084502	59	LKGFVSVL
537107890	26	LGQLEARQ
537107890	55	LLSRLGAQ
537111129	69	LRCDLTMA
537119426	81	LLFKLARQ
83643688	34	LLSYAVNL
83643688	67	LPQALVLT
83645895	79	LNIDSLPD
83645994	50	LITNLQST
83646024	80	LERALAYV
83646029	53	LNNLLKEA
83646241	37	LPELYLSD
83646241	42	LSDRLLED
83646241	46	LLEDLSPA
83646241	50	LSPAISAF
83648926	76	LAFGLRRG
521074413	50	LITNLQST
521077963	83	LINHPLDD
268160676	72	LMSALAPT
268160676	76	LAPTVNLL
268160678	38	LGDSDAAQ
268160678	49	LIRQLPMV
268160678	65	LDLYADSL
268160678	72	LRTLLEKQ
268161803	34	LGLHVDDN
268161803	76	LSQPLTET
268162714	79	MFFTDVGQ
441430113	21	LGFIGLL
441430113	61	LLRPIERE
441429754	23	LVENLRQA
441429754	27	LRQAVTQA
441429764	35	LDKSSLAD
441429764	40	LADSAEEL
441429764	81	LLEKAPDL
441429790	88	LEYNLRKG
441427947	76	LLSPLSEV
253988211	21	LLGCLLSV
253988211	22	LGCLLSVG
253988212	52	FGHNVGIH
253988510	30	LNAESLLD
253988516	37	LDKVANQL
253988516	71	LLAELQHT
253988524	36	LTSTLKSA
253988524	40	LKSAVATL
253988541	41	LAKGIKIE
253988541	73	LKKLIAYF
253989489	52	LNSTKLID
253990665	36	LGKHVGDN
253990930	42	LAKSLNQQ
253990930	63	LIGMIIDS
253990931	81	LIATLKDA
253990933	85	LASSIEIY
253991276	24	LTNDLLAG
253991276	34	LAGMVFVN
253991276	60	LQCQLSYA
604176692	29	LFSCLLSV
604176693	52	FGRNVGIH
604176824	78	LNGQPLED
604177146	29	LEIGLSTG
604177146	33	LSTGLSRT
604177668	48	LGMKALLD
604178657	28	LVVDNLKD
604179684	35	LNSNIFLV
604179684	75	LMGGLADQ
604180656	44	LLERLSAT
604180686	41	LEKKIKIE
604180686	61	LKKLIAYF
604180688	55	LPAPLAVV
699001603	78	LNGQPLED
699002853	28	LVVDNLKD
699003886	44	LLERLSAT
699003917	41	LEKKIKIE
699003917	61	LKKLIAYF
699003919	90	LTAKLTET
699004162	52	FGRNVGIH
699004163	24	LFGCLLSV
699004547	82	LEAGLEQG
699004936	24	LSTGLSRT
37524427	89	LDCDANGL
37524775	24	LLGCLLSV
37524776	52	FGHNVGIH
37525236	78	LNGQPLED
37525287	35	LNSNIFLV
37525287	75	LMGGLADQ
37526185	48	LGMKALLD
37526407	34	LEIGLSSG
37527618	55	LPAPLTVV
37527620	61	LKKLIAYF
37527650	44	LLERLSAA
37528432	78	LKLNLMNQ
550871477	60	MIDENVSQ
550871904	21	LLGCLLSA
550871904	22	LGCLLSAG
550871993	72	LKKVIAYF
550871995	90	LTAELKET
550873417	48	LGMKALLD
550874353	35	LNSNIFLV
550874353	75	LMGGLADQ
550875592	24	LTSGLLAG
550875592	34	LAGMVFVN
550875893	45	LLIAIAEV
550875893	88	LESMGITR
572731053	35	LNSNIFLV
572731053	75	LMGGLADQ
572731393	21	LLGCLLSA
572731393	22	LGCLLSAG
572731394	52	FGHNVGIH
572731761	26	LRGRLSPQ
572734088	24	LTSDLLAG
572734088	34	LAGMVFIN
572735008	44	LLERLSAT
572735038	61	LKKLIAYF
530708055	45	LLIAIAEV
530708055	88	LESMGITR
530708726	26	LSAIDEL
530709809	24	LTSGLLAG
530709809	34	LAGMVFVN
530710133	90	LTAELKET
530710164	44	LLERLSAT
530710451	70	LYALVNHL
530710774	21	LLGCLLSA
530710774	22	LGCLLSAG
740855281	35	LAFHVEDN
740855281	57	LPKSAHWL
749311433	88	LERVQAEQ
749311448	86	LMEMAFKV
498244816	88	LERVQAEQ
498244825	86	LMEMAFKV
498246482	35	LAQHVNDN
498246482	53	LTALLPQA
91187980	31	LAQVVDTL
91187980	88	LRDALLGV
91190802	76	LTKAVFDN
91190806	75	LKQALLKQ
91190828	72	LMSALAPT
91190828	76	LAPTVSSL
543942638	72	LMSALAPT
543942638	76	LAPTVSSL
543942641	59	LQSIALYV
543942660	75	LKQALLKQ
543942665	63	LTKAVFDN
543943874	31	LAQVVDTL
543943874	88	LRDALLGV
543444712	50	FYLDIPQV
543444713	48	LKNVVSQN
543444715	69	LEGLKAKQ
543445024	21	LNDGLKGT
543445661	56	LSSAISRS
543447237	78	LTATLKTA
543448442	26	LKEPLRSQ
543448444	63	LYRAAALQ
543448444	84	LYQDYAYQ
543448538	50	LPFSISHV
156972538	61	LAQIVDAL
156974028	34	LSTILSDA
156974028	51	LIRQLPMV
156974028	67	LDLYADSL
156974028	74	LGTLLKKQ
156974031	72	LMSALAPT
156974031	76	LAPTVNLL
156974352	28	LRSHIQVE
309367672	31	LTQIVDSL
309367672	60	LIDAVHAA
309367672	88	LRDALLGV
309368349	46	LKPLVAKL
309368349	53	LPAIENL
309369789	54	LSSAISRS
309371160	59	LQNIVKDN
309371160	88	LGLKALGD
309371161	44	LMIKLSEV
694163882	40	LDSKVVYA
694163882	83	LGVMALNV
700286716	78	LKYQTLLD
700286893	31	LSGGVAVL
700286893	44	LLSELADA
700286895	40	LVDVIDRE
700286896	64	LGWDVQKA
700286973	27	LEGEAKPL
700287122	40	LLGALAGA
700287122	44	LAGAAVGL
703566274	40	LLGALAGA
703566274	44	LAGAAVGL
703566402	27	LEGEAKPL
703566480	64	LGWDVQKA
703566481	40	LVDVIDRE
703566483	31	LSGGVAVL
703566483	44	LLSELADA
703566659	78	LKYQTLLD
703568790	40	LDSKVVYA
703568790	83	LGVMALNV
497384047	73	LPKDVAKA
515756221	25	LIPNLGCA
515756221	29	LGCAIEIE
658927221	38	LGDSDAAQ
658927221	49	LIRQLPMV
658927221	65	LDLYADSL
658927221	72	LRTLLEKQ
658927222	72	LMSALAPT
658927222	76	LAPTVNLL
497384047	73	LPKDVAKA
515755657	72	LMSALAPT
515755657	76	LAPTVNLL
515755660	38	LGDSDAAQ
515755660	49	LIRQLPMV
515755660	65	LDLYADSL
515755660	72	LRTLLEKQ
515756221	25	LIPNLGCA
515756221	29	LGCAIEIE
515758491	24	LLRAISQV
648219262	33	LLRAIAQV
515611843	61	LAMLAAQQ
515611843	88	LAQGIENY
515611844	39	LPGSAVSL
515611845	55	LLAQIIES
515611845	56	LAQIIESS
648246592	47	LRFWVRRA
433657790	72	LMGELAPT
433657793	34	LTPILGDA
433658974	31	LAQIVDAL
433658974	88	LRDALLGV
433659574	78	LKLNLMNQ
433660377	84	LNRKLRSG
433660378	42	LDRTLIST
433660392	27	LPEPVLTL
433660392	50	LQTQLQQQ
433660392	79	LLDAINQS
433660398	69	LVENKIYR
433660408	55	LAEIIKAS
433660408	65	LRSQVMSN
433660409	55	LWRSIRES
433660427	59	LGKDNISR
525853098	78	LKLNLMNQ
525958331	72	LMGELAPT
525959766	31	LAQIVDAL
525959766	88	LRDALLGV
525960004	86	LPNKGINR
525960127	31	LTPILGDA
525847174	87	LDIESLND
525847175	56	LLSQIISS
525847176	54	LWRVIKDS
525847183	26	LLKSVRHL
525847183	47	LNGGVKQA
525847184	85	LVSDLIKG
525848490	78	LKLNLMNQ
525848524	27	LPEPVLAL
525848524	50	LQTQLQQQ
525848524	79	LLAAIDQS
525848537	28	LILDIDWE
525848545	42	LLGISNL
525848545	64	LPMPLSGA
525950033	31	LAQIVDAL
525950033	88	LRDALLGV
525951347	72	LMGELAPT
525952577	31	LTPILGDA
28898430	72	LMGELAPT
28898433	36	LTPILGDA
28899653	31	LAQIVDAL
28899653	88	LRDALLGV
28900305	78	LKLNLMNQ
28901182	84	LNRKLRSG
28901183	47	LDRTLIST
28901200	27	LPEPVLTL
28901200	50	LQTQLQQQ
28901200	79	LLDAINQS
28901206	72	LVENKIYR
28901212	26	LQTSASAL
28901216	55	LAEIIKAS
28901216	65	LRSQVMSN
28901217	55	LWRSIRES
28901235	59	LGKDNISR
584469536	86	LNQALQET
584470475	72	LMGELAPT
584470478	31	LTPILGDA
584471715	31	LAQIVDAL
584471715	88	LRDALLGV
584473091	78	LKLNLMNQ
262392972	31	LAQVVDAL
262392972	88	LRDALLGV
262394119	76	LTKAVFDN
262394123	75	LKQALLKQ
262394149	72	LMSALAPT
262394149	76	LAPTVSSL
497534270	76	LEPVANVL
515663853	46	LISQLPKV
515663853	62	LDLYANSL
515663853	69	LRKLLEKQ
515663856	71	LMTALAPT
515663856	75	LAPTANLL
515663856	82	LMKTLEKA
515663856	86	LEKALHGQ
515663876	73	LPKGVAKA
515663879	87	LAFSLVST
515666015	33	LLRAIAQV
656278405	33	LLKSIATV
703560411	88	LRDALLGV
703561981	74	LVGELSTA
703561982	74	LAEIATL
703561982	80	LQQAVSAL
703561984	49	LIAPLLTQ
703561984	60	LPPINGL
703564736	25	LNDNLGCA
703564736	29	LGCAIAIE
703564736	56	LEKAIDLV
703565041	33	LIEAIATQ
703565041	44	LNPNAVNV
238702371	33	LQYIINFF
238702372	61	LYENVIHA
238702410	61	LPTVAINL
238702426	48	LKTSLENT
238702426	58	LDNPLTLA
238702426	64	LAKISAL
238702426	84	LIKSLKDT
238702432	38	LEAIILHE
238702934	22	LESLLKLA
238702934	44	LDATVLVL
238703250	47	LQRAACEL
238703250	66	LATELIEA
238703362	29	LQPYQASQ
238703829	55	LLEAVIQA
238703829	56	LEAVIQAE
238703831	68	LQKIANDL
238703831	75	LYGAIKSS
238703832	36	LQQLLSAG
238703832	70	LVLNVSAN
238703833	74	LLMLAKQL
238703833	77	LAKQLRDT
238703836	57	LASLARRV
238703836	85	LCCSAGIV
238703837	37	LKAQFAVQ
238704225	30	LKEYQASQ
238704225	48	LKFNLNVT
238704354	72	LEEQLVGA
238704354	76	LVGALFVA
238704910	28	FINHCVKI
238713333	37	LKMQFAMQ
238713437	44	LNKKINWE
238713763	22	LESLLKLA
238713763	44	LDATVLVL
238715719	29	LQPYRASQ
238715773	85	LKMYLSPT
595640524	21	LEDNISVS
595640542	45	LGNAQLKD
595640542	71	LLKLLKST
595640542	75	LKSTINTV
595640544	42	LLKELIAQ
595642166	29	LQPYQALQ
595643099	22	LESLLKLA
595643099	44	LDATVLVL
595643373	83	LELGLTIV
595643374	33	LSSSAWAL
595643374	75	LTSNINGV
595643900	37	LKMQFAMQ
595643905	65	LGWDIQVS
595643907	65	LLGSLPRA
595643914	62	LMLVALED
122815794	43	LRTDVCSL
122815798	65	LRDCLDRQ
122815798	69	LDRQAHEL
122815800	86	LLLLLELA
122815801	52	LPAPLAVV
122815801	56	LAVVASQV
122815803	70	LLKKILAY
122815811	68	LDKRKLSD
122815811	34	FRGESVQI
122815836	27	LRGNVAAN
122815836	60	LSHVANIV
122815836	77	LQSTVKHN
122815836	55	FAQTVLSH
122815839	26	MSGRSVSQ
122815853	78	LTDTLHAA
122815854	82	LSIEIKNV
123440515	29	LCANIQKV
123441136	31	LSSPAWAL
123441136	73	LTSNIDGV
123441137	83	LELGITIV
123441410	71	LQQALDIA
123442060	29	LQPYQASQ
123443605	67	LKRYGITR
123443719	31	LASSLTGV
123443721	23	LTSVGAEQ
123443721	87	LQNDLRIA
123443722	34	LFDVSLGD
123443722	39	LGDAVQEL
123443744	38	LEAIIINE
332159935	62	LMLVALED
332159946	85	LASFAMSV
332159948	37	LKMQFAMQ
332160348	83	LELGITIV
332160349	53	LTSNIDGV
332162024	29	LQSYQASQ
332162647	22	LESLLKLA
332162647	44	LDATVLVL
332163561	43	LRTDVCSL
332163562	26	LTEGVIGA
332163567	86	LRDCLDRQ
332163567	90	LDRQAHEL
332163570	86	LLLLLELA
332163571	52	LPAPLAVV
332163571	56	LAVVASQV
332163573	70	LLKKILAY
332163581	68	LDKRKLSD
332163581	34	FRGESVQI
332163606	27	LRGNVAAN
332163606	60	LSHVANIV
332163606	77	LQSTVKHN
332163606	55	FAQTVLSH
332163612	30	LASRIIER
332163612	38	LSSMAHSV
332163643	78	LTETLHAA
332163645	52	LDIEVMPA
332163645	82	LSIEIKNV
386307335	78	LTETLHAA
386307337	52	LDIEVMPA
386307337	82	LSIEIKNV
386307340	43	LRTDVCSL
386307341	26	LTEGVIGA
386307379	30	LASRIIER
386307379	38	LSSMAHSV
386307386	27	LRGNVAAN
386307386	60	LSHVANIV
386307386	77	LQSTVKHN
386307386	55	FAQTVLSH
386307411	68	LDKRKLSD
386307411	34	FRGESVQI
386307419	70	LLKKILAY
386307421	66	LGKLVSNL
386307421	69	LVSNLEEV
386307422	86	LLLLLELA
386307425	65	LRDCLDRQ
386307425	69	LDRQAHEL
386308062	29	LQSYQASQ
386309705	83	LELGITIV
386309706	24	LISPAWAL
386309706	66	LTSNIDGV
386310962	62	LMLVALED
386310973	85	LASFAMSV
386310975	37	LKMQFAMQ
386311722	22	LESLLKLA
386311722	44	LDATVLVL
238725852	23	LESLLKLA
238725852	45	LDATVLVL
238727279	41	MISNSVIQ
238727286	23	MTSPKVTQ
238727290	41	LNKTVPNA
238727292	37	LKMQFAMQ
238727549	59	LEEQLVGA
238727549	63	LVGALFVT
238727575	56	LGQVANKV
238728094	50	LLQPVQAA
238728094	64	LIVTANIL
238729430	34	LINPAPCV
238696255	23	LESLLKLA
238696255	45	LDATVLVL
238697696	70	LMLMALED
238697703	24	LPSLVDAN
238697709	31	LKMQFAMQ
238700186	24	LSSSAWAL
238700187	34	LINPAPCV
238700187	83	LELGLTIV
238718039	29	LEPYRASQ
238718158	23	LESLLKLA
238718158	45	LEATVLVL
238719913	89	LQRSIKQS
238720066	38	LNGRVKEL
238720066	45	LADELKTA
238720066	66	LAKISAL
238720071	38	LEAIIHQE
238720080	39	LAENRASQ
162417734	86	LLLLLELA
162417742	55	LASRIIER
162417742	63	LSSVAHSV
162417742	26	MSGRSVSQ
162417744	70	LLRKILAY
162417751	27	LRGNVAAN
162417751	60	LSHVANVV
162417751	77	LQSTVKHN
162417751	55	FAQTVLSH
162417777	78	LTDTLHAA
162417778	68	LDKRKLSD
162417778	34	FRGESVQI
162417779	26	LTEGVIGA
162417779	47	LQKKLSAT
162417795	43	LRTDVCSL
162417798	82	LSIEIKNV
162417812	52	LPAPLAVV
162417812	56	LAVVASQV
162417819	86	LRDCLDRQ
162417819	90	LDRQAHEL
162418703	29	LKPYQASQ
162418777	73	LGLRSLPD
162420867	48	LESLLKLA
162420867	70	LDATVLVL
162420952	36	LNKDIKTE
162420952	64	MDSTTVDQ
162421507	68	LNISSLPD
16082697	55	LASRIIER
16082697	63	LSSVAHSV
16082697	26	MSGRSVSQ
16082708	43	LRTDVCSL
16082709	26	LTEGVIGA
16082709	47	LQKKLSAT
16082715	65	LRDCLDRQ
16082715	69	LDRQAHEL
16082716	86	LLLLLELA
16082717	52	LPAPLAVV
16082717	56	LAVVASQV
16082719	70	LLKKILAY
16082727	68	LDKRKLSD
16082727	34	FRGESVQI
16082755	27	LRGNVAAN
16082755	60	LSHVANVV
16082755	77	LQSTVKHN
16082755	55	FAQTVLSH
16082759	82	LSIEIKNV
16082760	81	LTDTLHAA
218928175	78	LNLASLPD
218928176	66	LENNAERL
218928176	78	LDLTSLPD
218928177	78	LGLTSLPD
218928872	29	LKPYQASQ
218929593	36	LNKDIKTE
218929593	64	MDSTTVDQ
218929947	48	LESLLKLA
218929947	70	LDATVLVL
218930057	68	LNISSLPD
22125242	48	LESLLKLA
22125242	70	LDATVLVL
22125357	73	LGLRSLPD
22125368	68	LNISSLPD
22125579	36	LNKDIKTE
22125579	64	MDSTTVDQ
22126443	29	LKPYQASQ
22127273	78	LNLASLPD
22127275	66	LENNAERL
22127275	78	LDLTSLPD
22127276	78	LGLTSLPD
682101769	88	LREKIYEV
682102402	29	LKPYQASQ
682102705	73	LGLRSLPD
682102993	83	LYKELSDT
682103034	48	LESLLKLA
682103034	70	LDATVLVL
153930583	38	LLISIADV
153930585	22	LKYEVPAN
153930600	28	LSSIFCL
153930600	34	LSAYAKDL
153948043	66	LDNNADRL
153948043	78	LDLTSLPD
153948203	66	LENSADNL
153948203	78	LDLTSLPD
153949329	83	LYKELSDT
153950257	88	LREKIYEV
153950372	36	LESLLKLA
153950372	58	LDATVLVL
153950883	29	LKPYQASQ
51593847	81	LTDTLHAA
51593869	55	LASRIIER
51593869	63	LSSVAHSV
51593869	26	MSGRSVSQ
51593882	43	LRTDVCSL
51593883	26	LTEGVIGA
51593883	47	LQKKLSAT
51593889	86	LRDCLDRQ
51593889	90	LDRQAHEL
51593896	86	LLLLLELA
51593897	52	LPAPLAVV
51593897	56	LAVVASQV
51593899	70	LLKKILAY
51593907	68	LDKRKLSD
51593907	34	FRGESVQI
51593936	27	LRGNVAAN
51593936	60	LSHVANVV
51593936	77	LQSTVKHN
51593936	55	FAQTVLSH
51593940	82	LSIEIKNV
51595961	29	LKPYQASQ
51596858	88	LREKIYEV
51596859	83	LYKELSDT
51597058	74	LGLRSLPD
51597167	48	LESLLKLA
51597167	70	LDATVLVL
51597601	66	LENNAERL
51597602	66	LENNADRL
51597602	78	LDLTSLPD
186895060	29	LKPYQASQ
186895939	88	LRGKIYEV
186895940	76	LKENVNAL
186895940	83	LFKDLSDT
186896132	68	LNISSLPD
186896142	74	LGLRSLPD
186896261	48	LESLLKLA
186896261	70	LDATVLVL
186896738	55	LENNAERL
186896738	80	LSSLDLSD
186897510	27	LRGNVAAN
186897510	60	LSHVANVV
186897510	77	LQSTVKHN
186897510	55	FAQTVLSH
186897512	82	LSIEIKNV
186897513	81	LTDTLHAA
186897541	30	LASRIIER
186897541	38	LSSVAHSV
186897553	43	LRTDVCSL
186897554	26	LTEGVIGA
186897554	47	LQKKLSAT
186897559	65	LRDCLDRQ
186897559	69	LDRQAHEL
186897562	86	LLLLLELA
186897563	52	LPAPLAVV
186897563	56	LAVVASQV
186897565	70	LLKKILAY
186897573	68	LDKRKLSD
186897573	34	FRGESVQI
170022993	66	LENNADKL
170022993	78	LDLTSLPD
170022994	55	LENSADYL
170022994	67	LGLTSLPD
170022994	82	LNIMANNL
170022995	67	LGLTSLPD
170022995	82	LNIMANNL
170023531	36	LESLLKLA
170023531	58	LDATVLVL
170023645	73	LGLRSLPD
170023655	68	LNISSLPD
170023849	64	MDSTTVDQ
170023850	88	LREKIYEV
170024208	57	LRANVLLN
170024698	29	LKPYQASQ
238709389	24	LSDTNIVR
238709389	70	LMLVALED
238709398	64	LGWKIQVS
238709403	37	LKMQFAMQ
238711247	75	LTSRIDGV
238711281	24	LESLLKLA
238711281	46	LDATVLVL
238712245	29	LKPYQASQ
669788014	30	LGEVLRRV
669788014	34	LRRVVNSA
669788554	56	LLANLPQA
669788605	60	LDQLLRET
669788606	44	LSQKAASL
669788623	90	LKDLVMTL
669788630	40	LEAIINKE
669789103	63	LVNGVNYL
669789798	28	FIGKIVGV
669790826	32	LEKLLRLA
669790826	54	LDATVLVL
588285296	42	LESLLKLA
588285296	64	LDATVLVL
588285800	66	LENSADNL
588285800	78	LDLTSLPD
588285801	66	LDNNADRL
588285801	78	LDLTSLPD
588288036	71	LVKKILTD
588288134	29	LKPYQASQ
588288922	76	LKENVNAL
588288922	83	LFNDLSDT
588289372	43	LLEAMAVQ
727727647	29	LKPYQASQ
727729230	88	LREKIYEV
727729232	83	LFKDLSDT
727731546	73	LGLRSLPD
727731821	66	LDNNADRL
727731821	78	LDLTSLPD
727731823	66	LENSADNL
727731823	78	LDLTSLPD
727733034	36	LESLLKLA
727733034	58	LDATVLVL
692293398	67	LTPPADNL
692293461	47	LLSDVANQ
692293462	40	LFMNLLSD
692293464	40	LIIKLAEV
692293464	65	LGWNIQTS
692293465	37	LQMQFAVQ
692293479	41	FYTMITEV
692294375	32	LPEHLPET
692294375	50	LVRLADNL
692294375	53	LADNLPKG
692294454	54	LMKQLPTQ
692295277	47	LDRSVLAD
692295282	49	LQANLISA
736104752	31	LVAANLND
736104752	76	LKSANLND
544824454	24	LAVGVLGA
850367927	33	LLYAIAKV
850375306	75	LQSYIGEY
850375345	61	LMAVLKNT
850376308	36	FRSDVKGH
850376342	61	LLMLARQL
850376342	64	LARQLRDT
850376348	78	LLLAAAVL
850376350	37	LKAQFAVQ
850376390	77	LVLKVSGN
850376390	89	LCQQLKSA
850376393	57	LAIAIADV
850376432	66	MQINSVHQ
850376476	21	LEDSIGSV
850376476	37	LQVQFALQ
850376476	56	LVKTVRDL
455418805	31	LRVIGEL
455420025	34	LNLGLHTG
455420854	69	LNCIETL
455422200	65	LDTKVYSL
455422212	49	FGDNVGVH
754748776	26	LPAEDADQ
754748776	73	LLNRLFAA
754751646	24	LAIGVFDA
754753412	41	LVQRAAEV
754753412	55	LLHAIIDV
754753412	56	LHAIIDVE
754753412	79	LMQVLPRT
754748776	26	LPAEDADQ
754748776	73	LLNRLFAA
754751646	24	LAIGVFDA
754753412	41	LVQRAAEV
754753412	55	LLHAIIDV
754753412	56	LHAIIDVE
754753412	79	LMQVLPRT
837939883	24	LAIGVFDA
837943163	76	LLNRLFDV
837943886	64	LDWLKAQQ
837943888	49	LAGAVQGA
837943888	83	LDETLDDA
837945066	46	FSTAVGLH
837948898	30	LDPLLLYA
837948898	34	LLYAIAQV
837949159	79	LDAALLHA
837949159	84	LHAIIDTE
837949186	71	LAAWRIRR
837950525	29	LPVGAGAL
837950525	74	LDRLLHAA
808994469	37	LLAHAAML
808995119	30	LSPSLLFA
808995119	35	LFAPHLDD
808995119	60	LDAIDWL
808995121	49	LVARAQGL
808995382	34	LDPLLLYA
808995382	38	LLYAIAQV
808995382	49	LDVNASNV
808996370	43	LQQFATGV
808996370	52	LHSAVIKL
808996370	46	FATGVGLH
808999403	24	LAIGVFDA
809002372	52	LHAIIDTE
809002372	75	LMQILPRT
560179177	24	LAIGVFDA
560180768	90	LKTDLAAA
560180795	22	LDEGADPL
560180803	50	MVQQGVQQ
560180872	52	LHSAAIKL
560181512	45	LILLIGWS
560181521	59	LARSAARL
560181521	89	LRDDVRVA
560181523	43	LALEGIAR
560181880	37	LLAHAATL
685482138	65	LTSMLSKT
685484212	26	LDPLLLYA
685484212	30	LLYAIAQV
685484212	41	LDPAARNV
753868610	61	LRLVLTGQ
753868610	77	LPASVTSL
698964538	24	LAIGVFDA
698966234	37	LLAHAATL
698966554	43	LALEGIAR
698966556	59	LARSAARL
698966556	89	LRDDVRVA
698966565	81	LILLIGWS
698966690	26	LDPLLLYA
698966690	30	LLYAIAQV
698966690	41	LDLAARNV
698967155	52	LHSAAIKL
698967297	50	MVQQGVQQ
698967303	22	LDEGADPL
698967326	78	LTSMLSKT
698967327	90	LKTDLAAA
746361930	46	LPEDFLPD
746361937	40	LLAHAATL
746363869	46	FSTAVGLH
746364127	24	LGDVVAEL
746364250	49	LRAKIPFE
746364250	63	LGKIMAL
746366727	73	LHGLRAHQ
746367098	24	LAIGVFDA
746369372	52	LKASVNYN
746369984	39	LMQVLPRT
746369984	55	LEDPAENL
746369984	62	LRAGAAYL
746370034	79	LAEMIARY
746370260	46	LARHLDKV
746370260	89	LAQHLGKV
746371041	60	LLGALSVG
746371303	24	LAQHIVKS
746371319	36	LHANANRL
560181521	59	LARSAARL
560181521	89	LRDDVRVA
560181880	37	LLAHAATL
564967139	43	LALEGIAR
564967148	81	LILLIGWS
564967566	52	LHSAAIKL
564970942	24	LAIGVFDA
655322931	26	LDPLLLYA
655322931	30	LLYAIAQV
655322931	41	LDLAARNV
746349136	37	LLAHAATL
746349913	75	LKDTAQGV
746349959	75	LKPPLGDA
746349962	30	LTPSLLFT
746349962	35	LFTPNLDD
746349962	60	LDAIDWL
746349964	85	LVARAQGL
746351528	43	LQQFATGV
746351528	52	LHSAAIKL
746351528	46	FATGVGLH
746357349	26	LDPLLLYA
746357349	30	LLYAIAQV
746357349	41	LDVNASNV
746357714	40	LMQILPRT
746357714	56	LEDPAENL
746357714	63	LRAGASYL
746358368	24	LAIGVFDA
827452866	46	LALSADSL
827452991	39	LNLGLNAG
827453660	24	LAVGVYDA
764674648	42	LSPMASLL
764674648	49	LAGVVKSA
764674648	59	LGAALRSV
764674648	79	LAAALDET
764674648	83	LDETLDDA
764674668	45	LVLLIGWS
764674668	59	LWRRARDL
764676318	46	FSTAVSLH
764679866	24	LAIGVFDA
764683416	61	LLDRLFEV
764683960	34	LDPLLLYA
764683960	38	LLYAIAQV
764684256	66	LHAIIDTE
764684256	89	LMQILPRT
764685825	65	LKAGAKAV
558647098	70	LRAPIEQE
558647114	55	LAEYNITR
558649228	52	FGHNVGIH
558649237	50	FGHNVGIH
529236126	75	LGLSIIGS
529238355	55	LAEYNITR
529238365	23	FDNDIKTV
564287302	23	LNYKRLVD
564287302	43	LKLSVEGN
564287305	31	FFGKNVGI
197284165	79	LSTRVDGL
197284165	86	LNYKRLVD
197284176	49	FFGKNVGI
197286528	55	LAEYNITR
225200969	59	LTTRIDGV
225201898	68	LCHGVLQN
225202058	32	FGHNVGIH
225204074	78	LARWLNCA
225205229	55	LAEYNITR
685168533	30	LVDPACTV
685168852	81	LADKLGAT
685169071	50	FGHNVGIH
685169496	55	LAEYNITR
685169713	40	LLSDIKNE
685169761	29	LKKKQLFD
685169761	41	LVKHIKRE
685170218	78	LAKWLNCA
685170863	78	LDKSLYIQ
493708913	29	LYVEIKGV
493708913	85	LNMYIDGV
493712455	27	LSQKLLNV
493713009	36	LGDHVEDL
493713009	43	LPEAVREN
493713341	51	LVVSLVPT
493713556	68	LGKITAL
739095396	69	LDGIHGL
493707615	29	FAKSIAKV
493707616	33	LNKLVRVA
493707616	70	LVLQLRRV
493707803	27	LSQKLLNV
493708913	29	LYVEIKGV
493708913	85	LNMYIDGV
493709500	51	LVVSLVPT
493710074	68	LGKITAL
493710075	25	LEETVKKL
493711267	36	LGDHVEDL
493711267	43	LPEAVREN
739089142	48	LPACVDSL
748604179	58	LKLNISLV
496186014	60	LSMVAAQQ
496186014	87	LAASIEIY
496186015	53	LAASIEIY
496186016	53	LWRMVSQA
496186029	48	LSLQIKEE
496187890	51	FFGNNVGI
496187890	52	FGNNVGIH
496188267	57	LETLLAVA
496188267	89	LKDSIDQY
496188933	21	LFSVLLLG
496188933	26	LLGSAITL
496188933	41	LKLTLTIV
496188934	88	LSWNAITL
496188935	29	LHGNLIVT
496188935	56	LLTRIDGS
496188935	69	LPLRLSCT
750409134	43	LRSIPIL
750409137	86	LPESVYRL
750409139	72	LSSIPIL
750409143	40	LLAMIIES
750409143	41	LAMIIESS
750409143	51	LRSEVLMN
750409323	50	LEKMAKYV
750409623	34	FANNIKQV
490386501	88	LSWDAITL
490386679	28	LSEDITKS
491045926	32	LIEDACDV
491045933	29	LKGRLLVT
491045933	56	LLPRIDGV
491045933	78	LAKNAIKL
491045976	40	LVNSACGL
491047473	46	LESIDLL
757604245	31	LPPICQL
757604245	84	LAGTLAGA
490377129	49	LNSIDLL
490380071	40	LVNSACGL
490380127	32	LIEDACDV
490383480	28	LSEDITKS
739086985	52	LLSRIDGV
739086985	65	LTFELTCT
739086992	29	LKGRLLVT
739086992	56	LLPRIDGV
739086992	78	LAKNAIKL
493867293	69	LGKITAL
493867555	51	LVVALVPT
493867556	26	FVTVRVNI
493868497	58	LGLKLNFA
493869012	36	LGDHVEDL
493869012	43	LPEAVSEN
496189595	29	LVGNIRAV
496189834	49	LDKILKGT
496189834	68	LAKITAL
496191333	31	LPEIEQL
496191399	28	LNPQLKIA
496191399	87	LKDSINKY
496191539	54	LLEIANL
496195849	55	LNPELINT
496196040	31	LASEVGSL
762988542	84	LGIRLYHQ
762988920	29	LYIDIKGE
762988920	58	LTTRIQGE
762989072	39	LWRMVSNA
762989072	50	LADGLSGT
762989075	50	LSEIIDAS
762989080	38	LPGELSAG
762989080	42	LSAGIVLE
491056619	32	LIEDACDV
504470876	29	LKGRLLVT
504470876	56	LLPRIDGV
504470876	78	LAKNAIKL
739072287	47	LIVIALL
739072287	62	LLAPVEGN
739072287	24	FIGLILLW
739072482	82	LDSGITGY
749308354	29	FAYNIDSV
749308515	78	LGKITAL
749308677	86	LNQALQET
749308955	63	LSGLAPRV
749308955	74	LIRLKICR
749309303	21	LTTYAVDV
491056619	32	LIEDACDV
491064588	78	LGKITAL
504469655	21	LTTYAVDV
504470313	29	FAYNIDSV
504470345	26	LFGSLFYV
504470345	41	LNLTLTIT
504470347	29	LYGNLIVT
504470347	69	LPLSLSCT
504470830	47	LIVIALL
504470830	62	LLAPVEGN
504470830	24	FIGLILLW
504470876	29	LKGRLLVT
504470876	56	LLPRIDGV
504470876	78	LAKNAIKL
504471051	84	LDSGITGY
754060071	72	LGLLVKQN
496240695	40	LGAHVGDL
496240695	47	LPEHVSLN
545112342	47	LFSDLAQG
545113801	56	LEDIDQL
545115188	76	LMHALVKV
545116197	27	LAAEAADL
545116199	37	LKSQYALQ
665929405	54	LDRPVSQA
665929872	38	LATELIET
665930905	59	LARYGIDR
759425440	86	MFYSDVTQ
503853078	40	LGAHVGDL
503853078	47	LPEHVSLN
187426801	75	LYDYVFKN
187426801	25	FAHIIKRV
187426855	26	LQRQLTSA
187426911	65	LKICLQNQ
187426911	81	LDLKTLPD
187426920	32	LQKNISCV
187426920	52	LDHCADTV
187426920	63	LRKSIAAQ
187426944	28	LVKKILSV
187426949	39	LYNQIRQY
187426967	32	LQKNILRV
187426967	52	LDHCANTV
187426967	63	LRKSIAAQ
187426968	66	LNLSSLPD
187426968	71	LPDNLPAQ
187427396	34	LTLRILVD
187428722	50	LKECLINQ
187428722	66	LNLSSLPD
187428722	71	LPDNLPPQ
187429802	53	LVSCLQNQ
187431111	57	LDLRALAL
82524419	39	LYNQIRQY
82524451	72	LKICLQNQ
82524451	88	LDLKTLPD
82524462	34	LNCQVTDL
82524476	32	LQKNISCV
82524476	52	LDHCADTV
82524476	63	LRKSIAAQ
82524505	76	LNLSSLPD
82524505	81	LPDNLPAQ
82524557	32	LQKNILRV
82524557	52	LDHCANTV
82524557	63	LRKSIAAQ
82524574	28	LVKKILSV
82524581	26	LQGELTLA
82776158	56	LKICLAFQ
82777238	53	LKECLINQ
82777238	69	LNLSSLPD
82777238	74	LPDNLPPQ
82777240	53	LVSCLQNQ
82777745	33	LTLRVLVD
82777745	81	LMSDLQLQ
82777745	85	LQLQLKGT
82777938	62	LDLRALAL
446520385	65	LKICLQNQ
446520385	81	LDLKTLPD
446601320	86	LQMQATTV
446601320	57	FINKINRV
446623762	32	LQKNISCV
446623762	52	LDHCADTV
446623762	63	LRKSIAAQ
446723849	56	LKICLAFQ
446745392	48	LIDDINGS
446859550	66	LNLSSLPD
446859550	71	LPDNLPAQ
446859577	50	LKECLINQ
446859577	66	LNLSSLPD
446859577	71	LPDNLPPQ
446860841	53	LVSCLQNQ
446969683	75	LYDYVFKN
446969683	25	FAHIIKRV
447044611	39	LYNQIRQY
447089265	28	LVKKILSV
491152398	30	LHRPLADA
499224129	26	LQGELTLA
499423096	62	LDLRALAL
499423149	62	LDLRALAL
499427258	72	LLSIIINS
505690705	52	LDHCANTV
505690705	63	LRKSIAAQ
585377807	51	LKICLQNQ
585377807	67	LDLKTLPD
24112140	56	LKICLAFQ
24112769	53	LKECLINQ
24112769	69	LNLSSLPD
24112769	74	LPDNLPPQ
24113218	53	LVSCLQNQ
24113706	48	LIDDINGS
24113707	71	FINKINRV
31983551	39	LYNQIRQY
31983555	72	LLSIIINS
31983556	32	LQKNISCV
31983556	52	LDHCADTV
31983556	63	LRKSIAAQ
31983557	32	LQKNISCV
31983557	52	LDHCADTV
31983557	63	LRKSIAAQ
31983559	75	LYDYVFKN
31983559	25	FAHIIKRV
31983578	28	LVKKILSV
31983584	65	LKICLQNQ
31983584	81	LDLKTLPD
31983789	26	LQGELTLA
56404031	66	LNLSSLPD
56404031	71	LPDNLPAQ
56404034	65	LKICLQNQ
56404034	81	LDLKTLPD
56480139	62	LDLRALAL
446520385	65	LKICLQNQ
446520385	81	LDLKTLPD
446601320	86	LQMQATTV
446601320	57	FINKINRV
446623762	32	LQKNISCV
446623762	52	LDHCADTV
446623762	63	LRKSIAAQ
446723849	56	LKICLAFQ
446745392	48	LIDDINGS
446859550	66	LNLSSLPD
446859550	71	LPDNLPAQ
446859577	50	LKECLINQ
446859577	66	LNLSSLPD
446859577	71	LPDNLPPQ
446969683	75	LYDYVFKN
446969683	25	FAHIIKRV
447044611	39	LYNQIRQY
447089265	28	LVKKILSV
491173048	53	LVSCLQNQ
499224129	26	LQGELTLA
499423096	62	LDLRALAL
499423149	62	LDLRALAL
499427258	72	LLSIIINS
829619958	32	LQKNILRV
829619958	52	LDHCANTV
829619958	63	LRKSIAAQ
829619968	51	LKICLQNQ
829619968	67	LDLKTLPD
445982086	52	LIDAGLHD
446520381	65	LKICLQNQ
446520381	81	LDLKTLPD
446601318	86	LQMQATTV
446601318	57	FINKINGV
446623763	32	LQKNISCV
446623763	52	LDHCADTV
446623763	63	LRKSIAAQ
446623768	32	LQKNILRV
446623768	52	LDHCANTV
446623768	63	LRKSIAAQ
446723849	56	LKICLAFQ
446745391	48	LIDDINGS
446859548	66	LNLSSLPD
446859548	71	LPDNLPAQ
446859569	50	LKECLINQ
446859569	66	LNLSSLPD
446859569	71	LPDNLPPQ
446969683	75	LYDYVFKN
446969683	25	FAHIIKRV
447044607	39	LYNQIRQY
447089269	28	LVKKILSV
491173048	53	LVSCLQNQ
491296502	62	LDLRALAL
499224129	26	LQGELTLA
445982092	52	LIDAGLHD
446623760	32	LQKNISCV
446623760	52	LDHCADTV
446623760	63	LRKSIAAQ
446623769	32	LQKNILRV
446623769	52	LDHCANTV
446623769	63	LRKSIAAQ
446723845	56	LKICLAFQ
446859546	66	LNLSSLPD
446859546	71	LPDNLPAQ
447044609	39	LYNQIRQY
447089259	28	LVKKILSV
491173048	53	LVSCLQNQ
499423149	62	LDLRALAL
585378082	50	LKECLINQ
585378082	66	LNLSSLPD
585378082	71	LPDNLPPQ
822033609	30	LLQSLKKT
822033613	34	LTLRILVD
822033668	65	LKICLQNQ
822033668	81	LDLKTLPD
822033704	26	LQGQLTAA
445982086	52	LIDAGLHD
446520386	65	LKICLQNQ
446520386	81	LDLKTLPD
446601318	86	LQMQATTV
446601318	57	FINKINGV
446623763	32	LQKNISCV
446623763	52	LDHCADTV
446623763	63	LRKSIAAQ
446623768	32	LQKNILRV
446623768	52	LDHCANTV
446623768	63	LRKSIAAQ
446723849	56	LKICLAFQ
446745391	48	LIDDINGS
446859551	66	LNLSSLPD
446859551	71	LPDNLPAQ
446859570	50	LKECLINQ
446859570	66	LNLSSLPD
446859570	71	LPDNLPPQ
446969683	75	LYDYVFKN
446969683	25	FAHIIKRV
447044607	39	LYNQIRQY
447089269	28	LVKKILSV
491295506	53	LVSCLQNQ
491296502	62	LDLRALAL
499224129	26	LQGELTLA
573018272	30	LTDPASLL
573018272	37	LRAQFAVQ
573018275	77	LFDALPSA
573018277	47	LLGISQL
573018277	53	LMEEVLSD
573018649	30	LSRTVPDA
573018649	80	LPRRLNLT
573018783	43	LTFGGIRR
573019028	86	LNPKLPYG
573019310	37	LEYLINLF
573019310	84	LEFTVDAN
85057984	55	LDLIDQL
85057984	74	LKAGIKTF
85058530	42	LLLLLGCG
85058535	75	LQSLIGEY
85058552	47	LKNKVQTL
85058826	65	LDNMDLTD
85059219	24	LAVGIMDS
85059259	24	LMSIDNL
85059264	52	LMQEALSL
85059266	37	LGLRVNHA
85059270	37	LQAQFALQ
85059299	60	LDGVITDV
85060485	51	LLIAIAEV
573019822	37	LEYLINLF
573019822	84	LEFTVGAN
573021174	24	LAVGIMDS
573021241	46	LLGISRL
573021241	52	LMEEVLSD
573021243	76	LFDALPSA
573021247	30	LTDPASLL
573021247	37	LRAQFAVQ
573021295	24	LMPEVLQA
573021425	30	LSRTVPDA
573021425	80	LPRRLNLT
573022072	78	LKRIAECL
573022644	47	LKNKVQTL
573022666	42	LLLLLGCG
573022788	44	LPLVLEQQ
573023384	43	LTFGGIRR
573023530	54	LRTDAEEL
573023618	53	LNCSPALQ
573023758	43	LDDYVSNA
493873181	21	LSTPVLAN
493873854	86	LECDLSLG
493873881	37	LKAQFAVQ
493873882	28	LTVPVLPA
493873882	85	LCCGAGIV
493873883	82	LSLAAAVL
493873886	53	LLMLAKQL
493873886	56	LAKQLRDT
493873889	57	LQKIANAL
493873889	64	LFGKINTS
493873891	51	LLEAVIQA
493873891	52	LEAVIQAE
493874010	24	LAVGVLGA
740424483	33	LGNAELKD
740424483	59	LLKLLKST
740424483	63	LKSTINTV
750622182	62	LQMQIAGS
750622182	78	LKTDASGL
750622182	85	LGIKLLKG
493873181	21	LSTPVLAN
493873881	37	LKAQFAVQ
493873889	57	LQKIANAL
493873889	64	LFGKINTS
493873891	51	LLEAVIQA
493873891	52	LEAVIQAE
493874010	24	LAVGVLGA
740424283	82	LSLAAAVL
740424285	28	LTVPVLPA
740424285	85	LCCGAGIV
740424322	86	LECDLSLG
740424458	53	LLMLAKQL
740424458	56	LAKQLRDT
740424472	76	LQMQIAGS
740424483	33	LGNAELKD
740424483	59	LLKLLKST
740424483	63	LKSTINTV
759946445	51	LPVAVHQA
759946445	33	FKRQVVEH
759946725	43	LNLGLHVG
759947266	57	LDHIQRL
759950419	26	LQEELKTA
759950730	30	LLYAIAQQ
759952622	43	LHGLYALQ
759952622	61	LHGFGLGD
759952622	75	LHAMAEQL
759954694	56	LEDIDQL
759955900	90	MYYTDVAQ
759955906	77	MFYGDVAQ
759956566	84	LMSLLGNV
759956569	71	LWEMIGDS
759938188	56	LEDIDQL
759940688	38	LKIFLVQQ
759940688	76	LFEELGLA
759940765	87	MFYSDVTQ
759940768	22	LDGVLSAG
759942673	37	LKSQYALQ
759942675	23	LLDALNET
759942675	27	LNETVMAL
759943223	38	LGAHVGDA
759943800	87	LSAFVHPL
759944090	46	LFSDLAQG
759944091	47	LFSDLAQG
517929964	43	LNLGLHVG
517930120	40	LLYSIAKV
517930120	79	LAKRGISR
517931428	56	LEDIDQL
517933180	89	LMSLLGNV
748179774	26	LKEEDLQD
748180632	30	LLYAIAQQ
748183227	51	LPVAVHQA
748183227	33	FKRQVVEH
748183541	36	LQADIADV
748183541	75	LWEMISES
748183830	90	MYYTDVAQ
748183832	77	MFYSDVAQ
748184393	32	LNHIQRL
748184988	26	LSSKLSLV
748184988	85	LKNNAPKL
759885423	88	LMTLLGNV
759885445	35	LDELVAKA
759885876	30	LLYAIAEQ
759885876	58	LMQINSL
759885884	26	LSSKLSQV
759885884	85	LKNNAPKL
759885887	66	LREQAPTL
759886771	38	LGAHVGDA
759888333	28	LAARLRGA
759892536	21	LLAPLMLG
759893633	57	LEDIDQL
759894157	59	LARYGIDR
545113801	56	LEDIDQL
545116199	37	LKSQYALQ
806790275	56	LRDELPVA
806790452	43	LLLMALKV
806790452	86	LARYDIDR
806792198	71	LDKVAELV
806792551	86	MFYSDVTQ
806793268	28	LATELIET
806793457	47	LFSDLAQG
806793624	40	LIDDVARQ
806793624	50	LDPMLIHA
806793624	53	MLIHAVVQ
806793723	54	LDRPVSQA
806793762	27	LAAEAADL
545113801	56	LEDIDQL
545116199	37	LKSQYALQ
806792551	86	MFYSDVTQ
806793457	47	LFSDLAQG
806793723	54	LDRPVSQA
806807255	56	LRDELPVA
806807367	71	LDKVAELV
806808595	27	LKTEVDTA
806808765	29	LLLMALKV
806808765	72	LARYDIDR
806809425	72	LLADLLVQ
806809425	73	LADLLVQA
806809641	58	LATELIET
806809688	27	LAAEAADL
499446451	86	MFYSDVTQ
499446453	89	LAKQGINR
499446453	71	MFYSDVSQ
499446502	56	LEDIDQL
499448207	57	LEDIDQL
499448349	30	LDHIKRL
499448504	28	LEDRLIQA
499448663	53	LFTELSNA
499448668	30	LNDPARML
499448668	37	LQAQFAIQ
499448678	23	LLARLEAG
499448724	34	LLYAIAQQ
759911992	23	LHGAVEQA
759912048	37	LFTELSNA
759912057	36	LQSGLDDV
490291842	29	LALWLTEG
765442721	42	LVNSACGL
489940806	38	LRLSLDQA
765441147	23	LAVGVLGA
502668823	65	LLSLIKDE
502668823	82	LAPHLEEG
502669049	89	LAIHLDSA
502669373	67	LDNMDLAD
502669373	72	LADYLELQ
502669632	55	LPNEITSV
502670050	52	LYENVIRA
502670332	23	LAVGVLGA
502670900	70	LIIKLKGV
502671278	40	LSFSINQF
502671280	49	LLLEVQKL
502671280	64	LQDYLQRQ
502671288	54	LTAQLLKA
502671288	58	LLKAVAKQ
502671732	36	LVNTACGL
502672948	21	LRYIVQQN
502672948	72	LARNLERQ
502672949	66	LSIFNIKR
582047432	69	LRDFVSSL
757796492	59	LREELYKA
493734882	23	LAVGVLGA
493736782	42	LVNSACGL
493738678	46	LAMPLIQA
696365744	25	LIVLVNAA
696365848	22	LHSKVISL
696365848	29	LGKFLGGG
506350617	38	LKAQFAMQ
506350619	23	LIDCLNDA
506350619	27	LNDAALRL
506350627	45	LFGKLRDV
506350628	84	FGPRVDGH
506350630	47	LYIYLAQG
737640086	32	LESSLVQA
754090558	40	LRDKLPEA
754090697	89	LNQAVLKN
502610723	38	LKAQFAMQ
502610725	23	LIDCLNEA
502610725	27	LNEAARRL
502610735	47	LFTDLAQG
505273963	45	LFGKLRDV
505273970	24	LSRGASRV
505275112	30	LESSLAQA
735672793	32	LPAGALDL
735672793	43	LLQIQVL
735672793	49	LLRKALRV
735672795	39	LQLQFAVQ
735672809	44	LFGGISGE
735672947	30	LESSLTQA
735682679	45	LFTDLAQG
735682681	45	LFGKLRDV
735682688	23	LIDCLNEA
735682688	27	LNEAARRL
735682690	38	LKAQFAMQ
502610723	38	LKAQFAMQ
502610725	23	LIDCLNEA
502610725	27	LNEAARRL
502610732	45	LFGKLRDV
502610735	47	LFTDLAQG
502610751	24	LSRGASRV
505275112	30	LESSLAQA
502610723	38	LKAQFAMQ
502610725	23	LIDCLNEA
502610725	27	LNEAARRL
502610732	45	LFGKLRDV
502610735	47	LFTDLAQG
502610751	24	LSRGASRV
505275112	30	LESSLAQA
EC042_1886	51	MLSYCVTQ
EC042_2513	30	LLQSLKKT
EC042_2576	28	LTLHVLVD
EC042_2576	76	LSDDLQMQ
EC042_3052	42	LIKAIALV
EC042_3058	22	LNQQVEKA
EC042_4010	58	LKKDVEKL
EC042_4379	29	LFYRELED
EC042_4459	52	LIDAGLHD
ECO26_RS04705	49	LKANVLLN
ECO26_0898	66	LSIFNIKR
ECO26_1525	68	LKLSASEL
ECO26_1525	78	LSKTIDTE
ECO26_1526	55	LPNEITSV
ECO26_1636	58	LLSGLLLT
ECO26_1636	59	LSGLLLTG
ECO26_1636	63	LLTGLNGG
ECO26_1640	72	LADSLARQ
ECO26_1640	76	LARQLNGG
ECO26_1811	69	LSAFVSGL
ECO26_1814	68	LRLSISEV
ECO26_1976	59	LSELLLLG
ECO26_RS12985	51	MLSYCVTQ
ECO26_2609	21	LRYIVQQN
ECO26_3149	63	LLSLIKDE
ECO26_3149	80	LAPHLEEG
ECO26_3260	30	LLQSLKKT
ECO26_3323	34	LTLRILVD
ECO26_3663	55	LPNEITSV
ECO26_RS27175	43	LSSNLQHV
ECO26_5250	54	LLKVLSFG
ECO26_5250	78	LLTVLEPV
ECO26_5275	31	LNEDIVDE
ECO26_5277	54	LTNQLLQA
ECO26_5277	58	LLQAVAKQ
ECO26_5278	48	LFTPIRNS
ECO26_5278	75	LRFAASEV
ECO26_5283	27	MSKDEVVQ
ECO26_5284	75	LFGGISGE
ECO26_5285	54	LGKMVRIL
ECO26_5287	38	LELQFAVQ
ECO26_5287	58	LKTIKDL
ECO26_5291	69	LGEMIQKE
ECO26_5294	23	LLQKVSFA
EC55989_2517	31	LLQSLKKT
EC55989_2579	48	LIDDINGS
EC55989_3132	42	LIKAIALV
EC55989_4530	43	LSSNLQHV
EcolC_1317	34	LTLRILVD
EcolC_3934	52	LIDAGLHD
ECOLC_RS21445	43	LSSNLQHV
EcolC_4013	29	LFYKELED
G2583_0348	68	LKLTATEL
G2583_0348	78	LSKTIETE
G2583_1593	69	LSAFVSGL
G2583_RS08120	40	LRLSISEV
G2583_1748	59	LSELLLLG
G2583_1913	21	LRYIVQQN
G2583_1916	58	LLSGLLLT
G2583_1916	59	LSGLLLTG
G2583_1916	63	LLTGLNGG
G2583_2428	34	LNRKITPE
G2583_2428	66	LSIFKIKR
G2583_2429	76	LHQQLPNV
G2583_RS14450	30	LLQSLKKT
G2583_2872	55	FISKIDGV
G2583_3641	69	LGEMIQKE
G2583_RS21275	72	LKLLVAEN
G2583_4407	38	LELQFAVQ
G2583_4407	58	LKTIKDL
G2583_4409	56	LGKMVTLL
G2583_4410	31	LSLDLQLV
G2583_4410	75	LFGGISGE
G2583_4417	54	LTNQLLQA
G2583_4417	58	LLQAVAKQ
G2583_4444	54	LFKVLSFG
G2583_4444	78	LLTVLEPV
G2583_4444	88	LPNELGRV
CE10_1270	65	LDNMDLAD
CE10_1270	70	LADYLQLQ
CE10_1999	51	MLSYCVTQ
CE10_2654	30	LLQSLKKT
CE10_2722	32	LTLRVLVD
CE10_2722	84	LRMQLQAT
CE10_3281	42	LIKAIALV
CE10_3286	22	LNQQVEKA
CE10_3426	76	LWIKVTGN
CE10_3427	34	LIIPACTV
CE10_4296	58	LKKDVEKL
CE10_4728	61	LAEMDLLD
CE10_4728	66	LLDYQALQ
CE10_4809	52	LIDAGLHD
CE10_4866	34	LIIPACTV
E2348C_0723	66	LSIFNIKR
E2348C_1040	59	LLSGLLLT
E2348C_1040	60	LSGLLLTG
E2348C_1040	64	LLTGLNGG
E2348C_1442	63	LLSLIKDE
E2348C_1442	80	LAPHLEEG
E2348C_1445	69	LSAFVSGL
E2348C_2475	28	LTLRVLVD
E2348C_2475	76	LSDDLQMQ
E2348C_3231	23	LLQKVSFA
E2348C_3234	69	LGEMIQKE
E2348C_3932	38	LELQFAVQ
E2348C_3932	58	LKTIKDL
E2348C_3934	49	LLLEVQKL
E2348C_3934	57	LREMVTTL
E2348C_3934	64	LQDYLQKQ
E2348C_3935	75	LFGGISGE
E2348C_3942	54	LTTQLLQA
E2348C_3942	58	LLQAVAKQ
E2348C_3951	45	LGGVLIGA
E2348C_3951	76	LGIAAGVL
E2348C_3970	54	LLKVLSFG
E2348C_3970	78	LLTVLEPV
E2348C_3970	88	LPNELGRV
E2348C_4421	52	LIDAGLHD
EcE24377A_2566	30	LLQSLKKT
EcE24377A_2630	32	LTLRVLVD
EcE24377A_2630	80	LANDLRMQ
ETEC_2404	30	LLQSLKKT
ETEC_2471	30	LILRVLVD
ETEC_2471	78	LANDLRMQ
ETEC_3047	22	LNQQVEKA
[truncated: 10,361 more rows]

## Sheet: Sheet 4
Sheet 4. The distribution of effector domain families
Effect_FAM_1	Ral_Ral_RipAE	Ral_Ral_RipJ	Yer_Ysc_YopJ	Sal_SPI1_AvrA	Aer_Aer_AopP	Ral_Ral_PopP2	Pse_Pse2_HopZ4	Xan_Xan_XopJ	Xan_Xan_AvrBsT	Pse_Pse2_HopZ2	Rhi_Rhi_NopJ	Ral_Ral_PopP1	Pse_Pse2_HopZ1	Erw_Hrp_Eop1	Pse_Pse2_HopZ3
Effect_FAM_2	Yer_Ysc_YopM	Sal_SPI2_SspH2	Sal_SPI12_SlrP	Sal_SPI2_SspH1	Shi_Shi_IpaH4.5	Shi_Shi_IpaH7.8	Shi_Shi_IpaH1.4	Shi_Shi_IpaH9.8	Rhi_Rhi_NopM	Bra_Bra_NopM	Ral_Ral_PopC	Sal_SPI2_GogB	Ral_Ral_RipV1	Esc_LEE_EspK	Sal_SPI2_SseI
Effect_FAM_3	Yer_Ysc_YopH	Aer_Aer_AopH	Yer_Ysa_YspP	Yer_Ysc_YopE	Aer_Aer_AexV	Sal_SPI1_SptP	Pse_Pse_ExoT	Vib_Chr2_VopE	Aer_Aer_AexT	Pse_Pse_ExoS	Vib_Chr2_VopT	Pse_Pse2_HopO1-1	Pse_Pse2_HopU1	Pse_Pse2_HopO1-3
Effect_FAM_4	Esc_LEE_EspB	Cit_Cit_EspB	Yer_Ysc_YopB	Aer_Aer_AopB	Pse_Pse_PopB	Vib_Chr1_VopB1	Esc_LEE_EspD	Cit_Cit_EspD	Vib_Chr2_VopB2	Sal_SPI2_SseC	Bor_Bor_BopB	Edw_Edw_EseC
Effect_FAM_5	Esc_LEE_Map	Cit_Cit_Map	Shi_Shi_IpgB2	Esc_LEE_EspM2	Cit_Cit_EspM2	Esc_LEE_EspM	Cit_Cit_EspT	Esc_LEE_EspT	Shi_Shi_IpgB1
Effect_FAM_6	Yer_Ysc_YopT	Pho_Pho_LopT	Pse_Pse2_HopN1	Pse_Pse2_HopC1	Ral_Ral_RipT	Pse_Pse2_AvrPphB	Bra_Bra_NopT	Rhi_Rhi_NopT
Effect_FAM_7	Ral_Ral_RipS5	Ral_Ral_RipS1	Ral_Ral_RipS3	Ral_Ral_RipS4	Ral_Ral_RipS2	Mes_Mes_Mlr6361	Mes_Mes_Mlr6358
Effect_FAM_8	Sal_SPI12_SseK1	Esc_LEE_NleB2	Esc_LEE_NleB1	Sal_SPI2_SseK2	Cit_Cit_NleB	Sal_SPI2_SseK3	Esc_LEE_NleB
Effect_FAM_9	Pse_Pse2_HopX1	Xan_Xan_AvrXacE2	Ral_Ral_RipE1	Xan_Xan_XopE1	Xan_Xan_AvrXacE1	Xan_Xan_XopE2	Xan_Xan_XopAL1
Effect_FAM_10	Chldi_Chldi_CopB	Chldo_Chldo_CopB	Yer_Ysa_YspB	Sal_SPI1_SipB	Chr_Cpi1_CipB	Bur_T3S3_BipB	Shi_Shi_IpaB
Effect_FAM_11	Pse_Pse2_HopH1	Xan_Xan_XopG	Ral_Ral_RipAX2	Ral_Ral_RipAX1	Esc_LEE_NleD	Cit_Cit_NleD
Effect_FAM_12	Ral_Ral_RipG7	Ral_Ral_RopG	Ral_Ral_RipG2	Ral_Ral_RipG5	Ral_Ral_RipG1	Ral_Ral_RipG4
Effect_FAM_13	Pse_Pse2_HopF2	Pse_Pse2_HopF	Ral_Ral_RipAF1	Cit_Cit_EspJ	Esc_LEE_EspJ
Effect_FAM_14	Ral_Ral_RipA2	Ral_Ral_RipA1	Ral_Ral_RipA5	Ral_Ral_RipA3	Ral_Ral_RipA4
Effect_FAM_15	Vib_Chr2_VPA1380	Esc_LEE_OspB	Esc_LEE_OspB2	Cit_Cit_OspB	Shi_Shi_OspB
Effect_FAM_16	Yer_Ysa_YspK	Shi_Shi_OspG	Esc_LEE_NleH2	Esc_LEE_NleH1	Cit_Cit_NleH
Effect_FAM_17	Pse_Pse2_HopAA1	Pse_Pse2_HopAA1-1	Pse_Pse2_HopAA1-2	Pse_Pse2_RopAA	Ral_Ral_RipQ
Effect_FAM_18	Esc_LEE_EspO1	Esc_LEE_EspO2	Cit_Cit_EspO	Shi_Shi_OspE2	Shi_Shi_OspE1
Effect_FAM_19	Pse_Pse2_AvrE1	Erw_Hrp_DspE	Pan_Pan_WtsE	Pec_Pec_DspE	Dic_Dic_DspE
Effect_FAM_20	Pse_Pse2_HopD1	Xan_Xan_XopB	Ral_Ral_RipD	Pse_Pse2_HopAO1
Effect_FAM_21	Bur_T3S3_BipC	Sal_SPI1_SipC	Shi_Shi_IpaC	Chr_Cpi1_CipC
Effect_FAM_22	Xan_Xan_XopP	Ral_Ral_RipH3	Ral_Ral_RipH1	Ral_Ral_RipH2
Effect_FAM_23	Pse_Pse2_HopQ1	Pse_Pse2_HopQ1-1	Xan_Xan_XopQ	Ral_Ral_RipB
Effect_FAM_24	Xan_Xan_HrpF	Ral_Ral_PopF1	Rhi_Rhi_NopX	Ral_Ral_PopF2
Effect_FAM_25	Yer_Ysc_YopD	Aer_Aer_AopD	Pse_Pse_PopD	Vib_Chr1_VopD1
Effect_FAM_26	Yer_Ysa_YspD	Bur_T3S3_BipD	Shi_Shi_IpaD	Sal_SPI1_SipD
Effect_FAM_27	Bur_T3S3_BopE	Chr_Cpi1_CopE	Sal_SPI1_SopE	Sal_SPI1_SopE2
Effect_FAM_28	Esc_LEE_NleE	Cit_Cit_NleE	Shi_Shi_OspZ
Effect_FAM_29	Edw_Edw_EseB	Esc_LEE_EspA	Cit_Cit_EspA
Effect_FAM_30	Pse_Pse2_HopAH1	Pse_Pse2_HopAH2-1	Pse_Pse2_HopAH2-2
Effect_FAM_31	Esc_LEE_EspF	Cit_Cit_EspF	Esc_LEE_TccP
Effect_FAM_32	Vib_Chr1_VP1659	Pse_Pse_PcrV	Aer_Aer_AcrV
Effect_FAM_33	Pse_Pse2_HopBL1	Xan_Xan_XopD	Pse_Pse2_HopBL2
Effect_FAM_34	Pse_Pse2_HopR1	Xan_Xan_XopXccR1	Ral_Ral_RipR
Effect_FAM_35	Yer_Ysc_YscF	Aer_Aer_AscF	Pse_Pse_PscF
Effect_FAM_36	Esc_LEE_EspG	Cit_Cit_EspG	Esc_LEE_EspG2
Effect_FAM_37	Chr_Cpi1_CipA	Shi_Shi_IpaA	Sal_SPI1_SipA
Effect_FAM_38	Xan_Xan_AvrBs3	Xan_Xan_AvrBs4	Ral_Ral_RipTAL1
Effect_FAM_39	Xan_Xan_XopV	Ral_Ral_RipAD	Ral_Ral_RipAU
Effect_FAM_40	Chldi_Chldi_CT621	Chldo_Chldo_YycJ	Chldi_Chldi_CT712
Effect_FAM_41	Pse_Pse2_HopAI1	Shi_Shi_OspF	Sal_SPI12_SpvC
Effect_FAM_42	Sal_SPI1_SopA	Esc_LEE_EspX7	Cit_Cit_EspX7
Effect_FAM_43	Edw_Edw_EseG	Sal_SPI2_SseF	Sal_SPI2_SseG
Effect_FAM_44	Bur_T3S3_BsaL	Shi_Shi_MxiH
Effect_FAM_45	Ral_Ral_RipAR	Ral_Ral_RipAW
Effect_FAM_46	Xan_Xan_XopC	Ral_Ral_RipC1
Effect_FAM_47	Chldi_Chldi_CT863	Chldo_Chldo_Cpn1022
Effect_FAM_48	Esc_LEE_EspI	Cit_Cit_EspI
Effect_FAM_49	Xan_Xan_XAC3090	Xan_Xan_XopLR
Effect_FAM_50	Chldi_Chldi_CdsF	Chldo_Chldo_CdsF
Effect_FAM_51	Edw_Edw_EseD	Sal_SPI2_SseD
Effect_FAM_52	Xan_Xan_XopR	Xan_Xan_XOO4391
Effect_FAM_53	Xan_Xan_XopF1	Xan_Xan_XopF2
Effect_FAM_54	Chldi_Chldi_CT718	Chldo_Chldo_Cpn1005
Effect_FAM_55	Sal_SPI1_SopB	Shi_Shi_IpgD
Effect_FAM_56	Esc_LEE_EspV	Cit_Cit_EspV
Effect_FAM_57	Pse_Pse2_HrpK1	Erw_Hrp_HrpK
Effect_FAM_58	Bor_Bor_BteA	Bor_Bor_BopC
Effect_FAM_59	Chldi_Chldi_CTL0063	Chldi_Chldi_CT694
Effect_FAM_60	Rhi_Rhi_NopP	Bra_Bra_NopP
Effect_FAM_61	Sal_SPI2_SopD2	Sal_SPI1_SopD
Effect_FAM_62	Pse_Pse2_AvrB	Xan_Xan_AvrXccC
Effect_FAM_63	Chldi_Chldi_CT610	Chldo_Chldo_Cpn0770
Effect_FAM_64	Ral_Ral_RipAG	Ral_Ral_RipAH
Effect_FAM_65	Chldi_Chldi_Cap1	Chldo_Chldo_Cpn0725
Effect_FAM_66	Chldi_Chldi_CopD	Chldo_Chldo_CopD
Effect_FAM_67	Bra_Bra_NopE1	Bra_Bra_NopE2
Effect_FAM_68	Esc_LEE_NleF	Cit_Cit_NleF
Effect_FAM_69	Chldi_Chldi_CT642	Chldo_Chldo_Cpn0821
Effect_FAM_70	Chldi_Chldi_YycJ	Chldo_Chldo_Cpn1019
Effect_FAM_71	Chldi_Chldi_CT373	Chldo_Chldo_Cpn1032
Effect_FAM_72	Bra_Bra_12780	Bra_Bra_NopD
Effect_FAM_73	Pse_Pse2_HopM1	Pse_Pse2_RopM
Effect_FAM_74	Chldi_Chldi_CopD2	Chldo_Chldo_CopD2
Effect_FAM_75	Sal_SPI2_SifA	Sal_SPI2_SifB
Effect_FAM_76	Xan_Xan_XopZ	Xan_Xan_XOO2543
Effect_FAM_77	Pse_Pse2_HopF4	Pse_Pse2_AvrRpm1
Effect_FAM_78	Esc_LEE_Tir	Cit_Cit_Tir
Effect_FAM_79	Chldi_Chldi_CT083	Chldo_Chldo_Cpn0474
Effect_FAM_80	Chldi_Chldi_CT229	Chldi_Chldi_CT223
Effect_FAM_81	Esc_LEE_EspZ	Cit_Cit_EspZ
Effect_FAM_82	Vib_Chr2_VopG	Vib_Chr2_VopO
Effect_FAM_83	Pse_Pse2_AvrRpt2	Erw_Hrp_AvrRpt2
Effect_FAM_84	Sal_SPI2_SteD	Sal_SPI2_SteE
Effect_FAM_85	Sal_SPI2_PipB	Sal_SPI12_PipB2
Effect_FAM_86	Pse_Pse2_HopP1	Bur_T3S3_BapC
Effect_FAM_87	Chldi_Chldi_CTL0064	Chldi_Chldi_CT695
Effect_FAM_88	Sal_SPI2_GtgA	Sal_SPI2_PipA
Effect_FAM_89	Chldi_Chldi_CT550	Chldo_Chldo_Cpn0761
Effect_FAM_90	Pse_Pse2_HopT1-1	Pse_Pse2_HopT1-2
Effect_FAM_91	Chldi_Chldi_IncC	Chldo_Chldo_Cpn0308
Effect_FAM_92	Esc_LEE_EspH	Cit_Cit_EspH
Effect_FAM_93	Vib_Chr1_VPA0450	Aer_Aer_Ati2
Effect_FAM_94	Bur_T3S3_CHBP	Pho_Pho_Cif
Effect_FAM_95	Esc_LEE_EspL	Shi_Shi_OspD1
Effect_FAM_96	Pse_Pse2_HopG1	Ral_Ral_RipO1
Effect_FAM_97	Chldi_Chldi_CT848	Chldo_Chldo_Cpn1020
Effect_FAM_98	Pse_Pse2_HrpW1	Ral_Ral_PopW
Effect_FAM_99	Ral_Ral_RipY	Ral_Ral_RipAP
Effect_FAM_100	Chldi_Chldi_CopB2	Chldo_Chldo_CopB2
Effect_FAM_101	Yer_Ysc_YpkA	Aer_Aer_AopO
Effect_FAM_102	Vib_Chr2_VopF	Vib_Chr2_VopL
Effect_FAM_103	Bur_T3S3_BopA	Shi_Shi_IcsB
Effect_FAM_104	Rhi_Rhi_NopB	Bra_Bra_NopB
Effect_FAM_105	Esc_LEE_NleG	Cit_Cit_NleG
Effect_FAM_106	Vib_Chr2_VopV	Vib_Chr2_VopM
Effect_FAM_107	Esc_LEE_NleC	Cit_Cit_NleC

## Sheet: Sheet 5
Sheet 5. Joint Distribution of The Signal Families and Effector Domain Families
1. Joint Distribution of The Signal Families and Effector Families
Family	Effect_FAM_1	Effect_FAM_2	Effect_FAM_3	Effect_FAM_4	Effect_FAM_5	Effect_FAM_6	Effect_FAM_7	Effect_FAM_8	Effect_FAM_9	Effect_FAM_10	Effect_FAM_11	Effect_FAM_12	Effect_FAM_13	Effect_FAM_14	Effect_FAM_15	Effect_FAM_16	Effect_FAM_17	Effect_FAM_18	Effect_FAM_19	Effect_FAM_20	Effect_FAM_21	Effect_FAM_22	Effect_FAM_23	Effect_FAM_24	Effect_FAM_25	Effect_FAM_26	Effect_FAM_27	Effect_FAM_28	Effect_FAM_29	Effect_FAM_30	Effect_FAM_31	Effect_FAM_32	Effect_FAM_33	Effect_FAM_34	Effect_FAM_35	Effect_FAM_36	Effect_FAM_37	Effect_FAM_38	Effect_FAM_39	Effect_FAM_40	Effect_FAM_41	Effect_FAM_42	Effect_FAM_43	Effect_FAM_44	Effect_FAM_45	Effect_FAM_46	Effect_FAM_47	Effect_FAM_48	Effect_FAM_49
SigFAM_1	1	0	0	0	0	0	0	0	3	0	0	0	0	0	0	0	0	0	0	1	0	0	0	0	0	0	0	0	0	0	0	0	0	0	0	0	0	0	0	0	0	0	0	0	0	0	0	0	0
SigFAM_2	0	0	0	0	0	0	0	0	0	0	0	0	0	0	0	0	0	0	0	0	0	4	0	0	0	0	0	0	0	0	0	0	0	0	0	0	0	0	0	0	0	0	0	0	1	0	0	0	0
SigFAM_3	2	0	0	0	0	0	0	0	0	2	0	0	0	0	0	3	0	0	0	0	0	0	0	0	0	0	0	0	0	0	0	0	0	0	0	0	0	0	0	0	0	0	0	0	0	0	0	0	0
SigFAM_4	1	0	0	0	0	0	0	0	0	0	0	0	2	0	0	0	0	0	0	0	0	0	0	0	0	0	0	0	0	1	0	0	0	0	0	0	0	0	0	0	0	0	0	0	0	0	0	0	0
SigFAM_5	0	0	0	0	0	0	0	0	0	0	4	0	0	0	0	0	0	0	0	0	0	0	0	0	0	0	0	0	0	0	0	0	0	0	0	0	0	0	0	0	0	0	0	0	0	0	0	0	0
SigFAM_6	0	2	0	0	0	0	0	0	0	0	0	0	0	0	0	0	0	0	0	0	0	0	0	0	0	0	0	0	0	0	0	0	0	0	0	0	0	0	0	0	0	0	0	0	0	0	0	0	0
SigFAM_7	0	0	0	0	0	0	0	5	0	0	0	0	0	0	0	0	0	0	0	0	0	0	0	0	0	0	0	0	0	0	0	0	0	0	0	0	0	0	0	0	0	0	0	0	0	0	0	0	0
SigFAM_8	0	0	1	2	0	0	0	0	0	0	0	0	0	0	0	0	0	0	0	0	0	0	0	0	0	0	0	0	0	0	0	0	0	0	0	0	0	0	0	0	0	0	0	0	0	0	0	0	0
SigFAM_9	0	0	0	0	0	0	0	0	0	0	0	0	1	0	0	0	0	0	0	0	0	0	0	0	0	0	0	0	0	0	0	0	0	0	0	0	0	0	0	0	0	0	0	0	0	0	0	0	0
SigFAM_10	0	0	0	0	0	0	0	0	0	0	0	2	0	2	0	0	0	0	0	0	0	0	0	0	0	0	0	0	0	0	0	0	0	0	0	0	0	0	0	0	0	0	0	0	0	0	0	0	0
SigFAM_11	0	0	4	0	0	0	0	0	0	0	0	0	0	0	0	0	0	0	0	0	0	0	0	0	0	0	0	0	0	0	0	0	0	0	0	0	0	0	0	0	0	0	0	0	0	0	0	0	0
SigFAM_12	0	0	0	0	4	0	0	0	0	0	0	0	0	0	0	0	0	0	0	0	0	0	0	0	0	0	0	0	0	0	0	0	0	0	0	0	0	0	0	0	0	0	0	0	0	0	0	0	0
SigFAM_13	0	0	0	0	0	0	0	0	0	0	0	0	0	0	0	0	0	0	0	0	0	0	0	0	0	0	0	3	0	0	0	0	0	0	0	0	0	0	0	0	0	0	0	0	0	0	0	0	0
SigFAM_14	0	0	0	0	0	0	0	0	0	0	0	0	0	0	3	0	0	0	0	0	0	0	0	0	0	0	0	0	0	0	0	0	0	0	0	0	0	0	0	0	0	0	0	0	0	0	0	0	0
SigFAM_15	0	0	0	0	0	0	0	0	0	0	0	0	0	0	0	0	0	3	0	0	0	0	0	0	0	0	0	0	0	0	0	0	0	0	0	0	0	0	0	0	0	0	0	0	0	0	0	0	0
SigFAM_16	0	0	0	0	0	0	0	0	0	0	0	0	0	0	0	0	0	0	0	0	0	0	0	0	0	0	0	0	0	0	3	0	0	0	0	0	0	0	0	0	0	0	0	0	0	0	0	0	0
SigFAM_17	0	0	0	0	0	0	0	0	0	0	0	0	0	0	0	0	0	0	0	0	0	0	0	0	0	0	0	0	2	0	0	0	0	0	0	0	0	0	0	0	0	0	0	0	0	0	0	0	0
SigFAM_18	0	2	0	0	0	0	0	0	0	0	0	0	0	0	0	0	0	0	0	0	0	0	0	0	0	0	0	0	0	0	0	0	0	0	0	0	0	0	0	1	0	0	0	0	0	0	0	0	0
SigFAM_19	0	0	0	0	0	0	0	0	0	0	0	0	0	0	0	0	0	0	0	0	0	0	0	0	0	0	0	0	0	0	0	0	0	0	0	0	0	0	0	0	0	0	0	0	0	0	0	0	0
SigFAM_20	0	0	0	0	0	0	0	0	0	0	0	0	0	0	0	0	3	0	0	0	0	0	0	0	0	0	0	0	0	0	0	0	0	0	0	0	0	0	0	0	0	0	0	0	0	0	0	0	0
SigFAM_21	0	0	0	0	0	0	0	0	0	0	0	0	0	0	0	0	0	0	0	0	0	0	0	0	0	0	0	0	0	0	0	0	0	0	3	0	0	0	0	0	0	0	0	0	0	0	0	0	0
SigFAM_22	0	0	0	0	0	0	0	0	0	0	0	0	0	0	0	0	0	0	0	0	0	0	0	0	0	0	0	0	0	0	0	0	0	0	0	0	0	0	0	0	0	0	0	0	0	0	0	0	0
SigFAM_23	2	0	0	0	0	0	0	0	0	0	0	0	0	0	0	0	0	0	0	0	0	0	0	0	0	0	0	0	0	0	0	0	0	0	0	0	0	0	0	0	0	0	0	0	0	0	0	0	0
SigFAM_24	0	0	0	0	0	0	0	0	0	0	0	0	0	0	0	0	0	0	0	0	0	0	0	0	0	0	0	0	0	0	0	0	0	0	0	0	0	0	0	0	0	0	0	0	0	0	0	0	0
SigFAM_25	0	0	0	0	0	0	0	0	0	0	0	0	0	0	0	0	0	0	0	0	0	0	0	0	0	0	0	0	0	0	0	0	2	0	0	0	0	0	0	0	0	0	0	0	0	0	0	0	0
SigFAM_26	0	0	0	0	0	0	0	0	0	0	0	0	0	0	0	0	0	0	0	0	0	0	0	0	0	0	0	0	0	0	0	0	0	0	0	0	0	0	0	0	0	0	0	0	0	0	0	0	0
SigFAM_27	0	0	2	0	0	0	0	0	0	0	0	0	0	0	0	0	0	0	0	0	0	0	0	0	0	0	0	0	0	0	0	0	0	0	0	0	0	0	0	0	0	0	0	0	0	0	0	0	0
SigFAM_28	0	0	0	0	0	0	0	0	0	0	0	0	0	0	0	2	0	0	0	0	0	0	0	0	0	0	0	0	0	0	0	0	0	0	0	0	0	0	0	0	0	0	0	0	0	0	0	0	0
SigFAM_29	0	0	0	0	0	0	0	0	0	0	0	0	0	0	0	0	0	0	0	0	0	0	0	0	0	0	0	0	0	0	0	0	0	0	0	0	0	0	0	0	0	0	0	0	0	0	0	0	0
SigFAM_30	0	0	0	0	0	0	0	0	0	0	0	1	0	0	0	0	0	0	0	0	0	0	0	0	0	0	0	0	0	0	0	0	0	0	0	0	0	0	0	0	0	0	0	0	0	0	0	0	0
SigFAM_31	1	0	0	0	0	0	0	0	0	0	0	0	0	0	0	0	0	0	0	0	0	0	0	0	0	0	0	0	0	0	0	0	0	0	0	0	0	0	0	0	0	0	0	0	0	0	0	0	0
SigFAM_32	0	0	0	0	0	0	0	0	0	0	0	0	0	0	0	0	0	0	0	2	0	0	0	0	0	0	0	0	0	0	0	0	0	0	0	0	0	0	0	0	0	0	0	0	0	0	0	0	0
SigFAM_33	0	0	0	0	0	0	0	0	0	0	0	0	0	0	0	0	0	0	0	0	0	0	2	0	0	0	0	0	0	0	0	0	0	0	0	0	0	0	0	0	0	0	0	0	0	0	0	0	0
SigFAM_34	0	0	0	0	0	0	0	0	0	0	0	0	0	0	0	0	0	0	0	0	0	0	0	0	0	0	0	0	0	0	0	0	0	0	0	0	0	0	0	0	0	0	0	0	0	0	0	0	0
SigFAM_35	0	0	0	0	0	0	0	0	0	0	0	0	0	0	0	0	0	0	0	0	0	0	0	0	0	0	0	0	0	0	0	0	0	0	0	0	0	0	0	0	0	0	0	0	0	0	0	0	0
SigFAM_36	0	0	0	0	0	0	0	0	0	0	0	0	0	0	0	0	0	0	0	0	0	0	0	0	0	0	0	0	0	2	0	0	0	0	0	0	0	0	0	0	0	0	0	0	0	0	0	0	0
SigFAM_37	0	0	0	0	0	0	0	0	0	0	0	0	0	0	0	0	0	0	0	0	0	0	0	0	0	0	0	0	0	0	0	0	0	0	0	0	0	2	0	0	0	0	0	0	0	0	0	0	0
SigFAM_38	0	0	0	0	0	0	0	0	0	0	0	0	0	0	0	0	0	0	0	0	0	0	0	0	0	0	0	0	0	0	0	0	0	0	0	0	0	0	0	0	0	0	0	0	0	0	0	0	0
SigFAM_39	0	0	0	0	0	0	0	0	0	0	0	0	0	0	0	0	0	0	0	0	0	0	0	0	0	0	0	0	0	0	0	0	0	1	0	0	0	0	0	0	0	0	0	0	0	0	0	0	0
SigFAM_40	1	0	0	0	0	0	0	0	0	0	0	0	0	0	0	0	0	0	0	0	0	0	0	0	0	0	0	0	0	0	0	0	0	0	0	0	0	0	0	0	0	0	0	0	0	0	0	0	0
SigFAM_41	0	0	0	0	0	0	1	0	0	0	0	0	0	0	0	0	0	0	0	0	0	0	0	0	0	0	0	0	0	0	0	0	0	0	0	0	0	1	0	0	0	0	0	0	0	0	0	0	0
SigFAM_42	0	0	0	0	0	0	0	0	0	0	0	0	0	0	0	0	0	0	0	0	0	0	0	2	0	0	0	0	0	0	0	0	0	0	0	0	0	0	0	0	0	0	0	0	0	0	0	0	0
SigFAM_43	0	0	0	0	0	0	0	0	0	0	0	0	0	0	0	0	0	0	0	0	1	0	0	0	0	0	0	0	0	0	0	0	0	0	0	0	0	0	0	0	0	0	0	0	0	0	0	0	0
SigFAM_44	0	0	0	0	0	0	0	0	0	0	0	0	0	0	0	0	0	0	2	0	0	0	0	0	0	0	0	0	0	0	0	0	0	0	0	0	0	0	0	0	0	0	0	0	0	0	0	0	0
SigFAM_45	0	0	0	0	0	0	0	0	0	0	0	0	0	0	0	0	0	0	2	0	0	0	0	0	0	0	0	0	0	0	0	0	0	0	0	0	0	0	0	0	0	0	0	0	0	0	0	0	0
SigFAM_46	0	0	0	0	0	0	0	0	0	0	0	0	0	0	0	0	0	0	0	0	0	0	0	0	0	0	0	0	0	0	0	0	0	0	0	0	0	0	0	0	0	0	0	0	0	0	0	0	0
SigFAM_47	0	0	0	0	0	0	0	0	0	0	0	0	0	0	0	0	0	0	0	0	0	0	0	0	0	0	0	0	0	0	0	0	0	0	0	0	0	0	0	0	0	0	0	0	0	0	0	0	0
SigFAM_48	0	0	0	0	0	0	0	0	0	0	0	0	0	0	0	0	0	0	0	0	0	0	0	0	0	0	0	0	0	0	0	0	0	0	0	0	0	0	0	0	0	0	0	0	0	0	0	0	0
SigFAM_49	0	0	0	0	0	0	0	0	0	0	0	0	0	0	0	0	0	0	0	0	0	0	0	0	0	0	0	0	0	0	0	0	0	0	0	0	0	0	0	0	0	0	0	0	0	0	0	0	0
SigFAM_50	0	0	0	0	0	0	0	0	0	0	0	0	0	0	0	0	0	0	0	0	0	0	0	0	0	0	0	0	0	0	0	0	0	0	0	0	0	0	0	0	0	0	0	0	0	0	0	0	0
SigFAM_51	0	0	0	0	0	0	0	0	0	0	0	0	0	0	0	0	0	0	0	0	0	0	0	0	0	0	0	0	0	0	0	0	0	0	0	0	0	0	0	0	0	0	0	0	0	0	0	0	0
SigFAM_52	0	0	0	0	0	0	0	0	0	0	0	0	0	0	0	0	0	0	0	0	0	0	0	0	0	0	0	0	0	0	0	0	0	0	0	0	0	0	0	0	0	0	0	0	0	0	0	0	0
SigFAM_53	0	0	0	0	0	0	0	0	0	0	0	0	0	0	0	0	0	0	0	0	0	0	0	0	0	0	0	0	0	0	0	0	0	0	0	0	0	0	0	0	0	0	0	0	0	0	0	0	0
SigFAM_54	0	0	0	0	0	0	0	0	0	0	0	0	0	0	0	0	0	0	0	0	0	0	0	0	0	0	0	0	0	0	0	0	0	0	0	0	0	0	0	0	0	0	0	0	0	0	0	0	0
SigFAM_55	0	0	0	0	0	0	0	0	0	0	0	0	0	0	0	0	0	0	0	0	0	0	0	0	0	0	0	0	0	0	0	0	0	0	0	0	0	0	0	0	0	0	0	0	0	0	0	0	0
SigFAM_56	0	0	0	0	0	0	0	0	0	0	0	0	0	0	0	0	0	0	0	0	0	0	0	0	0	0	0	0	0	0	0	0	0	0	0	0	0	0	0	0	0	0	0	0	0	0	2	0	0
SigFAM_57	0	0	0	0	0	0	0	0	0	0	0	0	0	0	0	0	0	0	0	0	0	0	0	0	0	0	0	0	0	0	0	0	0	0	0	0	0	0	0	0	0	0	0	0	0	0	0	0	0
SigFAM_58	0	0	0	0	0	0	0	0	0	0	0	0	0	0	0	0	0	0	0	0	0	0	0	0	0	0	0	0	0	0	0	0	0	0	0	0	0	0	0	0	0	0	0	0	0	0	0	0	0
SigFAM_59	0	0	0	0	0	0	0	0	0	0	0	0	0	0	0	0	0	0	0	0	0	0	0	0	0	0	0	0	0	0	0	0	0	0	0	0	0	0	0	0	0	0	0	0	0	0	0	0	0
SigFAM_60	0	0	0	0	0	0	0	0	0	2	0	0	0	0	0	0	0	0	0	0	0	0	0	0	0	0	0	0	0	0	0	0	0	0	0	0	0	0	0	0	0	0	0	0	0	0	0	0	0
SigFAM_61	0	0	0	0	0	2	0	0	0	0	0	0	0	0	0	0	0	0	0	0	0	0	0	0	0	0	0	0	0	0	0	0	0	0	0	0	0	0	0	0	0	0	0	0	0	0	0	0	0
SigFAM_62	0	0	0	0	0	0	0	0	0	0	0	0	0	0	0	0	0	0	0	0	0	0	0	0	0	0	0	0	0	0	0	0	0	0	0	0	0	0	0	0	0	0	0	0	0	0	0	0	0
SigFAM_63	0	0	0	0	0	0	0	0	0	0	0	0	0	0	0	0	0	0	0	0	0	0	0	0	0	0	0	0	0	0	0	0	0	0	0	0	0	0	0	0	0	0	0	0	0	0	0	0	0
SigFAM_64	0	0	0	0	0	0	0	0	0	0	0	0	0	0	0	0	0	0	0	0	0	0	0	0	0	0	0	0	0	0	0	0	0	0	0	0	0	0	0	0	0	0	0	0	0	0	0	0	0
SigFAM_65	0	0	0	0	0	0	0	0	0	0	0	0	0	0	0	0	0	0	0	0	0	0	0	0	0	0	0	0	0	0	0	0	0	0	0	0	0	0	0	0	0	0	0	0	0	0	0	0	0
SigFAM_66	0	0	0	0	0	0	0	0	0	0	0	0	0	0	0	0	0	0	0	0	0	0	0	0	0	0	0	0	0	0	0	0	0	0	0	0	0	0	0	0	0	0	0	0	0	0	0	0	0
SigFAM_67	0	0	0	0	0	0	0	2	0	0	0	0	0	0	0	0	0	0	0	0	0	0	0	0	0	0	0	0	0	0	0	0	0	0	0	0	0	0	0	0	0	0	0	0	0	0	0	0	0
SigFAM_68	0	0	0	0	0	0	0	0	0	0	0	0	0	0	0	0	0	0	0	0	0	0	0	0	0	0	2	0	0	0	0	0	0	0	0	0	0	0	0	0	0	0	0	0	0	0	0	0	0
SigFAM_69	0	0	0	0	0	0	0	0	0	0	0	0	0	0	0	0	0	0	0	0	0	0	0	0	0	0	0	0	0	0	0	0	0	0	0	0	0	0	0	0	0	0	0	1	0	0	0	0	0
SigFAM_70	0	0	0	0	2	0	0	0	0	0	0	0	0	0	0	0	0	0	0	0	0	0	0	0	0	0	0	0	0	0	0	0	0	0	0	0	0	0	0	0	0	0	0	0	0	0	0	0	0
SigFAM_71	0	0	0	0	0	0	0	0	0	0	0	0	0	0	0	0	0	0	0	0	0	0	0	0	0	0	0	0	0	0	0	0	0	0	0	0	0	0	0	0	0	0	0	0	0	0	0	0	0
SigFAM_72	0	0	0	0	0	0	0	0	0	0	0	0	0	0	0	0	0	0	0	0	0	0	0	0	0	0	0	0	0	0	0	0	0	0	0	2	0	0	0	0	0	0	0	0	0	0	0	0	0
SigFAM_73	0	0	0	0	0	0	0	0	0	0	0	0	0	0	0	0	0	0	0	0	0	0	0	0	0	0	0	0	0	0	0	0	0	0	0	0	0	0	0	0	0	0	0	0	0	0	0	0	0
SigFAM_74	0	0	0	0	0	0	0	0	0	0	0	0	0	0	0	0	0	0	0	0	0	0	0	0	0	0	0	0	0	0	0	0	0	0	0	0	0	0	0	0	0	0	0	0	0	0	0	2	0
SigFAM_75	0	0	0	0	0	0	0	0	0	0	0	0	0	0	0	0	0	0	0	0	0	0	0	0	0	0	0	0	0	0	0	0	0	0	0	0	0	0	0	0	0	0	0	0	0	0	0	0	0
SigFAM_76	0	0	0	0	0	0	0	0	0	0	0	0	0	0	0	0	0	0	0	0	0	0	0	0	0	0	0	0	0	0	0	0	0	0	0	0	0	0	0	0	0	0	0	0	0	0	0	0	0
SigFAM_77	0	0	0	0	0	0	0	0	0	0	2	0	0	0	0	0	0	0	0	0	0	0	0	0	0	0	0	0	0	0	0	0	0	0	0	0	0	0	0	0	0	0	0	0	0	0	0	0	0
SigFAM_78	0	0	0	0	0	0	0	0	0	0	0	0	0	0	0	0	0	0	0	0	0	0	0	0	0	0	0	0	0	0	0	0	0	0	0	0	0	0	0	0	0	0	0	0	0	0	0	0	0
SigFAM_79	0	0	0	0	0	0	0	0	0	0	0	0	2	0	0	0	0	0	0	0	0	0	0	0	0	0	0	0	0	0	0	0	0	0	0	0	0	0	0	0	0	0	0	0	0	0	0	0	0
SigFAM_80	0	0	0	0	2	0	0	0	0	0	0	0	0	0	0	0	0	0	0	0	0	0	0	0	0	0	0	0	0	0	0	0	0	0	0	0	0	0	0	0	0	0	0	0	0	0	0	0	0
SigFAM_81	0	0	0	0	0	0	0	0	0	0	0	0	0	0	0	0	0	0	0	0	0	0	0	0	0	0	0	0	0	0	0	0	0	0	0	0	0	0	0	0	0	0	0	0	0	0	0	0	0
SigFAM_82	0	0	0	0	0	0	0	0	0	0	0	0	0	0	0	0	0	0	0	0	0	0	0	0	0	0	0	0	0	0	0	0	0	0	0	0	0	0	0	0	0	0	0	0	0	0	0	0	0
SigFAM_83	0	0	0	2	0	0	0	0	0	0	0	0	0	0	0	0	0	0	0	0	0	0	0	0	0	0	0	0	0	0	0	0	0	0	0	0	0	0	0	0	0	0	0	0	0	0	0	0	0
SigFAM_84	0	0	0	0	0	0	0	0	0	0	0	0	0	0	0	0	0	2	0	0	0	0	0	0	0	0	0	0	0	0	0	0	0	0	0	0	0	0	0	0	0	0	0	0	0	0	0	0	0
SigFAM_85	0	1	0	0	0	0	0	0	0	0	0	0	0	0	0	0	0	0	0	0	0	0	0	0	0	0	0	0	0	0	0	0	0	0	0	0	0	0	0	0	0	0	0	0	0	0	0	0	0
SigFAM_86	0	0	0	0	0	0	0	0	0	0	0	0	0	0	0	0	0	0	0	0	0	0	0	0	1	0	0	0	0	0	0	0	0	0	0	0	0	0	0	0	0	0	0	0	0	0	0	0	0
SigFAM_87	0	0	0	1	0	0	0	0	0	0	0	0	0	0	0	0	0	0	0	0	0	0	0	0	0	0	0	0	0	0	0	0	0	0	0	0	0	0	0	0	0	0	0	0	0	0	0	0	0
SigFAM_88	0	0	0	0	0	1	0	0	0	0	0	0	0	0	0	0	0	0	0	0	0	0	0	0	0	0	0	0	0	0	0	0	0	0	0	0	0	0	0	0	0	0	0	0	0	0	0	0	0
SigFAM_89	0	0	0	0	0	0	0	0	0	0	0	0	0	0	0	0	0	0	0	0	0	0	0	0	0	0	0	0	0	0	0	0	0	0	0	0	0	0	0	0	0	0	0	0	0	0	0	0	0
SigFAM_90	0	0	0	0	0	0	0	0	0	1	0	0	0	0	0	0	0	0	0	0	0	0	0	0	0	0	0	0	0	0	0	0	0	0	0	0	0	0	0	0	0	0	0	0	0	0	0	0	0
SigFAM_91	0	0	0	0	0	0	0	0	0	0	0	0	0	0	0	0	0	0	0	0	0	0	0	0	0	0	0	0	0	0	0	0	0	0	0	0	0	0	0	0	0	0	0	0	0	0	0	0	0
SigFAM_92	0	0	0	0	0	0	0	0	0	0	0	0	0	0	0	0	0	0	0	0	0	0	0	0	0	0	0	0	0	0	0	0	0	0	0	0	0	0	0	0	0	0	0	0	0	0	0	0	0
SigFAM_93	0	0	0	0	0	0	0	0	0	0	0	0	0	0	0	0	0	0	0	0	0	0	0	0	0	0	0	0	0	0	0	1	0	0	0	0	0	0	0	0	0	0	0	0	0	0	0	0	0
SigFAM_94	0	0	0	0	0	0	0	0	0	0	0	0	0	0	0	0	0	0	0	0	0	0	0	0	0	0	0	0	0	0	0	0	0	0	0	0	0	0	0	0	0	0	0	0	0	0	0	0	0
SigFAM_95	0	0	0	1	0	0	0	0	0	0	0	0	0	0	0	0	0	0	0	0	0	0	0	0	0	0	0	0	0	0	0	0	0	0	0	0	0	0	0	0	0	0	0	0	0	0	0	0	0
SigFAM_96	0	0	0	0	0	0	0	0	0	0	0	0	0	0	0	0	0	0	0	0	0	0	0	0	1	0	0	0	0	0	0	0	0	0	0	0	0	0	0	0	0	0	0	0	0	0	0	0	0
SigFAM_97	0	0	0	0	0	0	0	0	0	0	0	0	0	0	0	0	0	0	0	0	0	0	0	0	0	0	0	0	0	0	0	0	0	0	0	0	0	0	0	0	0	0	0	0	0	0	0	0	0
SigFAM_98	0	0	0	0	0	0	0	0	0	0	0	0	0	0	0	0	0	0	0	0	0	0	0	0	0	0	0	0	0	0	0	0	0	0	0	0	0	0	0	0	0	0	0	0	0	0	0	0	0
SigFAM_99	0	0	0	0	0	0	0	0	0	0	0	0	0	0	0	0	0	0	0	0	0	0	0	0	0	0	0	0	0	0	0	0	0	0	0	0	0	0	0	0	0	0	0	0	0	0	0	0	0
SigFAM_100	0	0	0	0	0	0	0	0	0	0	0	0	0	0	0	0	0	0	0	0	0	0	0	0	0	0	0	0	0	0	0	0	0	0	0	0	0	0	0	0	0	0	0	0	0	0	0	0	0
SigFAM_101	0	0	0	0	0	0	0	0	0	0	0	0	0	0	0	0	0	0	0	0	0	0	0	0	0	0	0	0	0	0	0	0	0	0	0	0	0	0	0	0	0	0	0	0	0	0	0	0	0
SigFAM_102	0	0	0	0	0	0	0	0	0	0	0	0	0	0	0	0	0	0	0	0	0	0	0	0	0	0	0	0	0	0	0	0	0	0	0	0	0	0	0	0	0	0	0	0	0	0	0	0	0
SigFAM_103	0	0	0	1	0	0	0	0	0	0	0	0	0	0	0	0	0	0	0	0	0	0	0	0	0	0	0	0	0	0	0	0	0	0	0	0	0	0	0	0	0	0	0	0	0	0	0	0	0
SigFAM_104	0	0	0	0	0	0	0	0	0	0	0	0	0	0	0	0	0	0	0	0	0	0	0	0	0	0	0	0	0	0	0	0	0	0	0	0	0	0	0	0	0	0	0	0	0	0	0	0	0
SigFAM_105	0	0	0	0	0	0	0	0	0	0	0	0	0	0	0	0	0	0	0	0	0	0	0	0	0	0	0	0	0	0	0	0	0	0	0	0	0	0	0	0	0	0	0	0	0	0	0	0	0
SigFAM_106	0	0	0	0	0	0	0	0	0	0	0	0	0	0	0	0	0	0	0	0	0	0	0	0	0	0	0	0	0	0	0	1	0	0	0	0	0	0	0	0	0	0	0	0	0	0	0	0	0
SigFAM_107	0	0	0	0	0	0	0	0	0	0	0	0	0	0	0	0	0	0	0	0	0	0	0	0	1	0	0	0	0	0	0	0	0	0	0	0	0	0	0	0	0	0	0	0	0	0	0	0	0
SigFAM_108	0	0	0	0	0	0	0	0	0	0	0	0	0	0	0	0	0	0	0	0	0	0	0	0	0	0	0	0	0	0	0	0	0	0	0	0	0	0	0	0	0	0	0	0	0	0	0	0	0
SigFAM_109	0	0	0	0	0	0	0	0	0	0	0	0	0	0	0	0	0	0	0	0	0	0	0	0	0	0	0	0	0	0	0	0	0	0	0	0	0	0	0	0	0	0	0	0	0	0	0	0	0
SigFAM_110	1	0	0	0	0	0	0	0	0	0	0	0	0	0	0	0	0	0	0	0	0	0	0	0	0	0	0	0	0	0	0	0	0	0	0	0	0	0	0	0	0	0	0	0	0	0	0	0	0
SigFAM_111	0	0	0	0	0	0	0	0	0	0	0	0	0	0	0	0	0	0	0	0	0	0	0	0	0	0	0	0	0	0	0	0	0	0	0	0	0	0	0	0	0	0	0	0	0	0	0	0	0
SigFAM_112	0	0	0	0	0	0	0	0	0	0	0	0	0	0	0	0	0	0	0	0	0	0	0	0	0	0	0	0	0	0	0	0	0	0	0	0	0	0	0	0	0	0	0	0	0	0	0	0	0
SigFAM_113	0	0	0	0	0	0	0	0	0	0	0	0	0	0	0	0	0	0	0	0	0	0	0	0	0	0	0	0	0	0	0	0	0	0	0	0	0	0	0	0	0	0	0	0	0	0	0	0	0
SigFAM_114	0	0	0	0	0	0	0	0	0	0	0	0	0	0	0	0	0	0	0	0	0	0	0	0	0	0	0	0	0	0	0	0	0	0	0	0	0	0	0	0	0	0	0	0	0	0	0	0	0
SigFAM_115	0	0	0	0	0	0	0	0	0	0	0	0	0	0	0	0	0	0	0	0	0	0	0	0	0	0	0	0	0	0	0	0	0	0	0	0	0	0	0	0	0	0	0	0	0	0	0	0	0
SigFAM_116	0	0	0	0	0	0	0	0	0	0	0	0	0	0	0	0	0	0	0	0	0	0	0	0	0	0	0	0	0	0	0	0	0	0	0	0	0	0	0	0	0	0	0	0	0	0	0	0	0
SigFAM_117	0	0	0	0	0	0	0	0	0	0	0	0	0	0	0	0	0	0	0	0	0	0	0	0	0	0	0	0	0	0	0	0	0	0	0	0	0	0	0	0	0	0	0	0	0	0	0	0	0
SigFAM_118	0	0	0	0	0	1	0	0	0	0	0	0	0	0	0	0	0	0	0	0	0	0	0	0	0	0	0	0	0	0	0	0	0	0	0	0	0	0	0	0	0	0	0	0	0	0	0	0	0
SigFAM_119	0	0	0	0	0	0	0	0	0	0	0	0	0	0	0	0	0	0	0	0	0	0	0	0	0	0	0	0	0	0	0	0	0	0	0	0	0	0	0	0	0	0	0	0	0	0	0	0	0
SigFAM_120	0	0	0	0	0	0	0	0	0	0	0	0	0	0	0	0	0	0	0	0	0	0	0	0	0	0	0	0	0	0	0	0	0	0	0	0	0	0	0	0	0	0	0	0	0	0	0	0	0
SigFAM_121	0	0	0	0	0	0	0	0	0	0	0	0	0	0	0	0	0	0	0	0	0	0	0	0	0	0	0	0	0	0	0	0	0	0	0	0	0	0	0	0	0	0	0	0	0	0	0	0	0
SigFAM_122	0	0	0	0	0	0	0	0	0	0	0	0	0	0	0	0	0	0	1	0	0	0	0	0	0	0	0	0	0	0	0	0	0	0	0	0	0	0	0	0	0	0	0	0	0	0	0	0	0
SigFAM_123	0	0	0	0	0	1	0	0	0	0	0	0	0	0	0	0	0	0	0	0	0	0	0	0	0	0	0	0	0	0	0	0	0	0	0	0	0	0	0	0	0	0	0	0	0	0	0	0	0
SigFAM_124	0	0	0	0	0	0	0	0	0	0	0	0	0	0	0	0	0	0	0	0	0	0	0	0	0	0	0	0	0	0	0	0	0	0	0	0	0	0	0	0	0	0	0	0	0	0	0	0	0
SigFAM_125	0	0	0	0	0	0	0	0	0	0	0	0	0	0	0	0	0	0	0	0	0	0	0	0	0	0	0	0	0	0	0	0	0	1	0	0	0	0	0	0	0	0	0	0	0	0	0	0	0
SigFAM_126	0	0	0	0	0	0	0	0	0	0	0	0	0	0	0	0	0	0	0	0	0	0	0	0	0	0	0	0	0	0	0	0	0	0	0	0	0	0	0	0	0	0	0	0	0	0	0	0	0
SigFAM_127	0	0	0	0	0	0	0	0	0	0	0	0	0	0	0	0	0	0	0	0	0	0	0	0	0	0	0	0	0	0	0	0	0	0	0	0	0	0	0	0	0	0	0	0	0	0	0	0	0
SigFAM_128	0	0	0	0	0	0	0	0	0	0	0	0	0	0	0	0	0	0	0	0	0	0	0	0	0	0	0	0	0	0	0	0	0	0	0	0	0	0	0	0	1	0	0	0	0	0	0	0	0
SigFAM_129	0	0	1	0	0	0	0	0	0	0	0	0	0	0	0	0	0	0	0	0	0	0	0	0	0	0	0	0	0	0	0	0	0	0	0	0	0	0	0	0	0	0	0	0	0	0	0	0	0
SigFAM_130	1	0	0	0	0	0	0	0	0	0	0	0	0	0	0	0	0	0	0	0	0	0	0	0	0	0	0	0	0	0	0	0	0	0	0	0	0	0	0	0	0	0	0	0	0	0	0	0	0
SigFAM_131	0	0	0	0	0	0	0	0	0	0	0	0	0	0	0	0	0	0	0	0	0	0	1	0	0	0	0	0	0	0	0	0	0	0	0	0	0	0	0	0	0	0	0	0	0	0	0	0	0
SigFAM_132	0	0	0	0	0	0	0	0	0	0	0	0	0	0	0	0	0	0	0	0	0	0	0	0	0	0	0	0	0	0	0	0	0	0	0	0	0	0	0	0	0	0	0	0	0	0	0	0	0
SigFAM_133	0	0	0	0	0	0	0	0	0	0	0	0	0	0	0	0	0	0	0	0	0	0	0	1	0	0	0	0	0	0	0	0	0	0	0	0	0	0	0	0	0	0	0	0	0	0	0	0	0
SigFAM_134	0	0	0	0	0	0	0	0	0	0	0	0	0	0	0	0	0	0	0	0	0	0	0	0	0	0	0	0	0	0	0	0	0	0	0	0	0	0	0	0	0	0	0	0	0	0	0	0	0
SigFAM_135	0	0	0	0	0	0	0	0	0	0	0	0	0	0	0	0	0	0	0	0	0	0	0	0	0	0	0	0	0	0	0	0	0	0	0	0	0	0	1	0	0	0	0	0	0	0	0	0	0
SigFAM_136	0	0	0	0	0	0	0	0	0	0	0	0	0	0	0	0	0	0	0	0	0	0	0	0	0	0	0	0	0	0	0	0	0	0	0	0	0	0	0	0	0	0	0	0	0	0	0	0	0
SigFAM_137	0	0	0	0	0	0	0	0	0	0	0	0	0	0	0	0	0	0	0	0	0	0	0	0	0	0	0	0	0	0	0	0	0	0	0	0	0	0	0	0	0	0	0	0	0	0	0	0	0
SigFAM_138	0	0	0	0	0	0	0	0	0	0	0	0	0	0	0	0	0	0	0	0	0	0	0	0	0	0	0	0	0	0	0	0	0	0	0	0	0	0	0	0	0	0	0	0	0	0	0	0	0
SigFAM_139	0	0	0	0	0	0	0	0	0	0	0	0	0	0	0	0	0	0	0	0	0	0	0	0	0	0	0	0	0	0	0	0	0	0	0	0	0	0	0	0	0	0	0	0	0	0	0	0	0
SigFAM_140	0	0	0	0	0	0	0	0	0	0	0	0	0	0	0	0	0	0	0	0	0	0	0	0	0	0	0	0	0	0	0	0	0	0	0	0	0	0	0	0	0	0	0	0	0	0	0	0	0
SigFAM_141	0	0	0	0	0	0	0	0	0	0	0	0	0	0	0	0	0	0	0	0	0	0	0	0	0	0	0	0	0	0	0	0	0	0	0	0	0	0	0	0	0	0	0	0	0	0	0	0	0
SigFAM_142	0	0	0	0	0	0	0	0	0	0	0	0	0	0	0	0	0	0	0	0	0	0	0	0	0	0	0	0	0	0	0	0	0	0	0	0	0	0	0	0	0	0	0	0	0	0	0	0	0
SigFAM_143	0	0	0	0	0	0	0	0	0	0	0	0	0	0	0	0	0	0	0	0	0	0	0	0	0	0	0	0	0	0	0	0	0	0	0	0	0	0	0	0	0	0	0	0	0	1	0	0	0
SigFAM_144	0	0	0	0	0	0	0	0	0	0	0	0	0	0	0	0	0	0	0	0	0	0	0	0	0	0	0	0	0	0	0	0	0	0	0	0	0	0	0	0	0	0	0	0	0	0	0	0	0
SigFAM_145	0	0	0	0	0	0	0	0	0	0	0	1	0	0	0	0	0	0	0	0	0	0	0	0	0	0	0	0	0	0	0	0	0	0	0	0	0	0	0	0	0	0	0	0	0	0	0	0	0
SigFAM_146	0	0	0	0	0	0	0	0	0	0	0	0	0	0	0	0	0	0	0	0	0	0	0	0	0	0	0	0	0	0	0	0	0	0	0	0	0	0	0	0	0	0	0	0	0	0	0	0	0
SigFAM_147	0	0	0	0	0	0	0	0	0	0	0	0	0	0	0	0	0	0	0	0	0	0	0	0	0	0	0	0	0	0	0	0	0	0	0	0	0	0	0	0	0	0	0	0	0	0	0	0	0
SigFAM_148	0	0	0	0	0	0	0	0	0	0	0	0	0	0	0	0	0	0	0	0	0	0	0	0	0	0	0	0	0	0	0	0	0	0	0	0	0	0	0	0	0	0	0	0	0	0	0	0	0
SigFAM_149	0	0	0	0	0	0	0	0	1	0	0	0	0	0	0	0	0	0	0	0	0	0	0	0	0	0	0	0	0	0	0	0	0	0	0	0	0	0	0	0	0	0	0	0	0	0	0	0	0
SigFAM_150	0	0	0	0	0	0	1	0	0	0	0	0	0	0	0	0	0	0	0	0	0	0	0	0	0	0	0	0	0	0	0	0	0	0	0	0	0	0	0	0	0	0	0	0	0	0	0	0	0
SigFAM_151	0	0	0	0	0	0	0	0	0	0	0	0	0	0	0	0	0	0	0	0	0	0	0	0	0	0	0	0	0	0	0	0	0	0	0	0	0	0	0	0	0	0	0	0	0	0	0	0	0
SigFAM_152	0	0	0	0	0	0	0	0	0	0	0	0	0	0	0	0	0	0	0	0	0	0	0	0	0	0	0	0	0	0	0	0	0	0	0	0	0	0	0	0	0	0	0	0	0	0	0	0	0
SigFAM_153	0	0	0	0	0	0	0	0	0	0	0	1	0	0	0	0	0	0	0	0	0	0	0	0	0	0	0	0	0	0	0	0	0	0	0	0	0	0	0	0	0	0	0	0	0	0	0	0	0
SigFAM_154	0	0	0	0	0	0	0	0	0	0	0	0	0	0	0	0	0	0	0	0	0	0	0	0	0	0	0	0	0	0	0	0	0	0	0	0	0	0	0	0	0	0	0	0	0	0	0	0	0
SigFAM_155	0	0	0	0	0	0	0	0	0	0	0	0	0	0	0	0	1	0	0	0	0	0	0	0	0	0	0	0	0	0	0	0	0	0	0	0	0	0	0	0	0	0	0	0	0	0	0	0	0
SigFAM_156	0	0	0	0	0	0	1	0	0	0	0	0	0	0	0	0	0	0	0	0	0	0	0	0	0	0	0	0	0	0	0	0	0	0	0	0	0	0	0	0	0	0	0	0	0	0	0	0	0
SigFAM_157	0	0	0	0	0	0	0	0	0	0	0	0	0	0	0	0	0	0	0	0	0	0	0	0	0	0	0	0	0	0	0	0	0	0	0	0	0	0	0	0	0	0	0	0	0	0	0	0	0
SigFAM_158	0	0	0	0	0	0	0	0	0	0	0	0	0	0	0	0	0	0	0	0	0	0	0	0	0	0	0	0	0	0	0	0	0	0	0	0	0	0	0	0	0	0	0	0	0	0	0	0	0
SigFAM_159	0	0	0	0	0	0	0	0	0	0	0	0	0	0	0	0	0	0	0	0	0	0	0	0	0	0	0	0	0	0	0	0	0	0	0	0	0	0	0	0	0	0	0	0	0	0	0	0	0
SigFAM_160	0	0	0	0	0	0	0	0	0	0	0	0	0	0	0	0	0	0	0	0	0	0	0	0	0	0	0	0	0	0	0	0	0	0	0	0	0	0	0	0	0	0	0	0	0	0	0	0	0
SigFAM_161	0	1	0	0	0	0	0	0	0	0	0	0	0	0	0	0	0	0	0	0	0	0	0	0	0	0	0	0	0	0	0	0	0	0	0	0	0	0	0	0	0	0	0	0	0	0	0	0	0
SigFAM_162	0	0	0	0	0	0	0	0	0	0	0	0	0	0	0	0	0	0	0	0	0	0	0	0	0	0	0	0	0	0	0	0	0	0	0	0	0	0	0	0	0	0	0	0	0	0	0	0	0
SigFAM_163	0	0	0	0	0	0	0	0	0	0	0	0	0	0	0	0	0	0	0	0	0	0	0	0	0	0	0	0	0	0	0	0	0	0	0	0	0	0	0	0	0	0	0	0	0	1	0	0	0
SigFAM_164	0	0	0	0	0	0	0	0	0	0	0	0	0	0	0	0	0	0	0	0	0	0	0	0	0	0	0	0	0	0	0	0	0	1	0	0	0	0	0	0	0	0	0	0	0	0	0	0	0
SigFAM_165	0	0	0	0	0	0	0	0	0	0	0	0	0	0	0	0	0	0	0	0	0	0	0	0	0	0	0	0	0	0	0	0	0	0	0	0	0	0	1	0	0	0	0	0	0	0	0	0	0
SigFAM_166	0	0	0	0	0	0	0	0	0	0	0	0	0	0	0	0	0	0	0	0	0	0	1	0	0	0	0	0	0	0	0	0	0	0	0	0	0	0	0	0	0	0	0	0	0	0	0	0	0
SigFAM_167	0	0	0	0	0	0	0	0	0	0	0	0	0	0	0	0	0	0	0	0	0	0	0	0	0	0	0	0	0	0	0	0	0	0	0	0	0	0	0	0	0	0	0	0	0	0	0	0	0
SigFAM_168	0	0	0	0	0	0	0	0	0	0	0	0	0	0	0	0	0	0	0	0	0	0	0	0	0	0	0	0	0	0	0	0	0	0	0	0	0	0	0	0	0	0	0	0	0	0	0	0	0
SigFAM_169	0	0	0	0	0	0	0	0	0	0	0	0	0	0	0	0	0	0	0	0	0	0	0	0	0	0	0	0	0	0	0	0	0	0	0	0	0	0	0	0	0	0	0	0	0	0	0	0	0
SigFAM_170	1	0	0	0	0	0	0	0	0	0	0	0	0	0	0	0	0	0	0	0	0	0	0	0	0	0	0	0	0	0	0	0	0	0	0	0	0	0	0	0	0	0	0	0	0	0	0	0	0
SigFAM_171	0	0	0	0	0	0	0	0	0	0	0	0	0	0	0	0	0	0	0	0	0	0	0	0	0	0	0	0	0	0	0	0	0	0	0	0	0	0	0	0	0	0	0	0	0	0	0	0	0
SigFAM_172	0	0	0	0	0	0	0	0	0	0	0	0	0	0	0	0	0	0	0	0	0	0	0	0	0	0	1	0	0	0	0	0	0	0	0	0	0	0	0	0	0	0	0	0	0	0	0	0	0
SigFAM_173	0	0	0	0	0	0	0	0	0	0	0	0	0	0	0	0	0	0	0	0	0	0	0	0	0	1	0	0	0	0	0	0	0	0	0	0	0	0	0	0	0	0	0	0	0	0	0	0	0
SigFAM_174	0	0	0	0	0	0	0	0	0	0	0	0	0	0	0	0	0	0	0	0	0	0	0	0	0	0	0	0	0	0	0	0	0	0	0	0	0	0	0	0	0	0	0	0	0	0	0	0	0
SigFAM_175	0	0	0	0	0	0	0	0	0	0	0	0	0	0	0	0	0	0	0	0	0	0	0	0	0	0	0	0	0	0	0	0	0	0	0	0	0	0	0	0	0	0	0	0	0	0	0	0	0
SigFAM_176	0	0	0	0	0	0	0	0	0	1	0	0	0	0	0	0	0	0	0	0	0	0	0	0	0	0	0	0	0	0	0	0	0	0	0	0	0	0	0	0	0	0	0	0	0	0	0	0	0
SigFAM_177	0	0	0	0	0	0	0	0	0	0	0	0	0	0	0	0	0	0	0	0	0	0	0	0	0	0	0	0	0	0	0	0	0	0	0	0	0	0	0	0	0	0	0	1	0	0	0	0	0
SigFAM_178	0	0	0	0	0	0	0	0	0	0	0	0	0	0	0	0	0	0	0	0	0	0	0	0	0	0	0	0	0	0	0	0	0	0	0	0	0	0	0	0	0	0	0	0	0	0	0	0	0
SigFAM_179	0	0	0	0	0	0	0	0	0	0	0	0	0	0	0	0	0	0	0	0	0	0	0	0	0	0	0	0	0	0	0	0	0	0	0	0	0	0	0	0	0	0	0	0	0	0	0	0	0
SigFAM_180	0	0	0	1	0	0	0	0	0	0	0	0	0	0	0	0	0	0	0	0	0	0	0	0	0	0	0	0	0	0	0	0	0	0	0	0	0	0	0	0	0	0	0	0	0	0	0	0	0
SigFAM_181	0	0	0	0	0	0	0	0	0	0	0	0	0	0	0	0	0	0	0	0	0	0	0	0	1	0	0	0	0	0	0	0	0	0	0	0	0	0	0	0	0	0	0	0	0	0	0	0	0
SigFAM_182	0	0	0	0	0	0	0	0	0	0	0	0	0	0	0	0	0	0	0	0	0	0	0	0	0	0	0	0	0	0	0	1	0	0	0	0	0	0	0	0	0	0	0	0	0	0	0	0	0
SigFAM_183	0	0	0	0	0	0	0	0	0	0	0	0	0	0	0	0	0	0	0	0	0	0	0	0	0	0	0	0	0	0	0	0	0	0	0	0	0	0	0	0	0	0	0	0	0	0	0	0	0
SigFAM_184	0	0	0	0	0	1	0	0	0	0	0	0	0	0	0	0	0	0	0	0	0	0	0	0	0	0	0	0	0	0	0	0	0	0	0	0	0	0	0	0	0	0	0	0	0	0	0	0	0
SigFAM_185	0	0	0	0	0	0	0	0	0	0	0	0	0	0	0	0	0	0	0	0	0	0	0	0	0	0	0	0	0	0	0	0	0	0	0	0	0	0	0	0	0	0	0	0	0	0	0	0	0
SigFAM_186	0	0	0	0	0	0	0	0	0	0	0	0	0	0	0	0	0	0	0	0	0	0	0	0	0	0	0	0	0	0	0	0	0	0	0	0	0	0	0	0	0	0	0	0	0	0	0	0	0
SigFAM_187	0	0	0	0	0	0	0	0	0	0	0	0	0	0	0	0	0	0	0	0	0	0	0	0	0	0	0	0	0	0	0	0	0	0	0	0	0	0	0	0	0	0	0	0	0	0	0	0	0
SigFAM_188	0	0	0	0	0	0	0	0	0	0	0	0	0	0	0	0	0	0	0	0	0	0	0	0	0	0	0	0	0	0	0	0	0	0	0	0	0	0	0	0	0	0	0	0	0	0	0	0	0
SigFAM_189	0	0	0	0	0	0	0	0	0	0	0	0	0	0	0	0	0	0	0	0	0	0	0	0	0	0	0	0	0	0	0	0	0	0	0	0	0	0	0	0	0	0	0	0	0	0	0	0	0
SigFAM_190	0	0	0	0	0	0	0	0	0	0	0	0	0	0	0	0	0	0	0	0	0	0	0	0	0	0	0	0	0	0	0	0	0	0	0	0	0	0	0	0	0	0	0	0	0	0	0	0	0
SigFAM_191	0	0	0	0	0	0	0	0	0	0	0	0	0	0	0	0	0	0	0	0	0	0	0	0	0	0	0	0	0	0	0	0	0	0	0	0	0	0	0	0	0	0	0	0	0	0	0	0	0
SigFAM_192	0	0	0	0	0	0	0	0	0	0	0	0	0	0	0	0	0	0	0	0	0	0	0	0	0	0	0	0	0	0	0	0	0	0	0	0	0	0	0	0	0	0	0	0	0	0	0	0	0
SigFAM_193	0	0	0	0	0	0	0	0	0	0	0	0	0	0	0	0	0	0	0	0	0	0	0	0	0	0	0	0	0	0	0	0	0	0	0	0	0	0	0	0	0	0	0	0	0	0	0	0	0
SigFAM_194	0	0	0	0	0	0	0	0	0	0	0	0	0	0	0	0	0	0	0	0	0	0	0	0	0	0	0	0	0	0	0	0	0	0	0	0	0	0	0	0	0	0	0	0	0	0	0	0	0
SigFAM_195	0	0	0	0	0	0	0	0	0	0	0	0	0	0	0	0	0	0	0	0	0	0	0	0	0	0	0	0	0	0	0	0	0	0	0	0	0	0	0	0	0	0	0	0	0	0	0	0	0
SigFAM_196	0	0	0	0	0	0	0	0	0	0	0	0	0	0	0	0	0	0	0	0	0	0	0	0	0	0	0	0	0	0	0	0	0	0	0	0	0	0	0	0	0	0	0	0	0	0	0	0	0
SigFAM_197	0	0	0	0	0	0	0	0	0	0	0	0	0	0	0	0	0	0	0	0	0	0	0	0	0	0	0	0	0	0	0	0	0	0	0	0	0	0	0	0	0	0	0	0	0	0	0	0	0
SigFAM_198	0	0	0	0	0	0	0	0	0	0	0	0	0	0	0	0	0	0	0	0	0	0	0	0	0	0	0	0	0	0	0	0	0	0	0	0	0	0	0	0	0	0	0	0	0	0	0	0	0
SigFAM_199	0	0	0	0	0	0	0	0	0	0	0	0	0	0	0	0	0	0	0	0	0	0	0	0	0	0	0	0	0	0	0	0	0	0	0	0	0	0	0	0	0	0	0	0	0	0	0	0	0
SigFAM_200	0	0	0	0	0	0	0	0	0	0	0	0	0	0	0	0	0	0	0	0	0	0	0	0	0	0	0	0	0	0	0	0	0	0	0	0	0	0	0	0	0	0	0	0	0	0	0	0	0
SigFAM_201	0	0	0	0	0	0	0	0	0	0	0	0	0	0	0	0	0	0	0	0	0	0	0	0	0	0	0	0	0	0	0	0	0	0	0	0	0	0	0	0	0	0	0	0	0	0	0	0	0
SigFAM_202	0	0	0	0	0	0	0	0	0	0	0	0	0	0	0	0	0	0	0	0	0	0	0	0	0	0	0	0	0	0	0	0	0	0	0	0	0	0	0	0	0	0	0	0	0	0	0	0	0
SigFAM_203	0	0	0	0	0	0	0	0	0	0	0	0	0	0	0	0	0	0	0	0	0	0	0	0	0	0	0	0	0	0	0	0	0	0	0	0	0	0	0	0	0	0	0	0	0	0	0	0	0
SigFAM_204	0	0	0	0	0	0	0	0	0	0	0	0	0	0	0	0	0	0	0	0	0	0	0	0	0	0	0	0	0	0	0	0	0	0	0	0	0	0	0	0	0	0	0	0	0	0	0	0	0
SigFAM_205	0	0	0	0	0	0	0	0	0	0	0	0	0	0	0	0	0	0	0	0	0	0	0	0	0	0	0	0	0	0	0	0	0	0	0	0	0	0	0	0	0	0	0	0	0	0	0	0	0
SigFAM_206	0	0	0	0	0	0	0	0	0	0	0	0	0	0	0	0	0	0	0	0	0	0	0	0	0	0	0	0	0	0	0	0	0	0	0	0	0	0	0	0	0	0	0	0	0	0	0	0	0
SigFAM_207	0	0	0	0	0	0	0	0	0	0	0	0	0	0	0	0	0	0	0	0	0	0	0	0	0	0	0	0	0	0	0	0	0	0	0	0	0	0	0	0	0	0	0	0	0	0	0	0	0
SigFAM_208	0	0	0	0	0	0	0	0	0	0	0	0	0	0	0	0	0	0	0	0	0	0	0	0	0	0	0	0	0	0	0	0	0	0	0	0	0	0	0	1	0	0	0	0	0	0	0	0	0
SigFAM_209	0	0	0	0	0	0	0	0	0	0	0	0	0	0	0	0	0	0	0	0	0	0	0	0	0	0	0	0	0	0	0	0	0	0	0	0	0	0	0	0	0	0	0	0	0	0	0	0	0
SigFAM_210	0	0	0	0	0	0	0	0	0	0	0	0	0	0	0	0	0	0	0	0	0	0	0	0	0	0	0	0	0	0	0	0	0	0	0	0	0	0	0	0	0	0	0	0	0	0	0	0	0
SigFAM_211	0	0	0	0	0	0	0	0	0	0	0	0	0	0	0	0	0	0	0	0	0	0	0	0	0	0	0	0	0	0	0	0	0	0	0	0	0	0	0	0	0	0	0	0	0	0	0	0	0
SigFAM_212	0	0	0	0	0	0	0	0	0	0	0	0	0	0	0	0	0	0	0	0	0	0	0	0	0	0	0	0	0	0	0	0	0	0	0	0	0	0	0	0	0	0	0	0	0	0	0	0	0
SigFAM_213	0	0	0	0	0	0	0	0	0	0	0	0	0	0	0	0	0	0	0	0	0	0	0	0	0	0	0	0	0	0	0	0	0	0	0	0	0	0	0	0	0	0	0	0	0	0	0	0	0
SigFAM_214	0	0	0	0	0	0	0	0	0	0	0	0	0	0	0	0	0	0	0	0	0	0	0	0	0	0	0	0	0	0	0	0	0	0	0	0	0	0	0	0	0	0	0	0	0	0	0	0	0
SigFAM_215	0	0	0	0	0	0	0	0	0	0	0	0	0	0	0	0	0	0	0	0	0	0	0	0	0	0	0	0	0	0	0	0	0	0	0	0	0	0	0	0	0	0	0	0	0	0	0	0	0
SigFAM_216	0	0	0	0	0	0	0	0	0	0	0	0	0	0	0	0	0	0	0	0	0	0	0	0	0	0	0	0	0	0	0	0	0	0	0	0	0	0	0	0	0	0	0	0	0	0	0	0	0
SigFAM_217	0	0	0	0	0	0	0	0	0	0	0	0	0	0	0	0	0	0	0	0	0	0	0	0	0	0	0	0	0	0	0	0	0	0	0	0	0	0	0	0	0	0	0	0	0	0	0	0	0
SigFAM_218	0	0	0	0	0	0	0	0	0	0	0	0	0	0	0	0	0	0	0	0	0	0	0	0	0	0	0	0	0	0	0	0	0	0	0	0	0	0	0	0	0	0	0	0	0	0	0	0	0
SigFAM_219	0	0	0	0	0	0	0	0	0	0	0	0	0	0	0	0	0	0	0	0	0	0	0	0	0	0	0	0	1	0	0	0	0	0	0	0	0	0	0	0	0	0	0	0	0	0	0	0	0
SigFAM_220	0	0	0	1	0	0	0	0	0	0	0	0	0	0	0	0	0	0	0	0	0	0	0	0	0	0	0	0	0	0	0	0	0	0	0	0	0	0	0	0	0	0	0	0	0	0	0	0	0
SigFAM_221	0	0	0	0	0	0	0	0	0	0	0	0	0	0	0	0	0	0	0	0	0	0	0	0	0	0	0	0	0	0	0	0	0	0	0	0	0	0	0	0	0	0	0	0	0	0	0	0	0
SigFAM_222	0	0	0	0	0	0	0	0	0	0	0	0	0	0	0	0	0	0	0	0	0	0	0	0	0	0	0	0	0	0	0	0	0	0	0	0	0	0	0	0	0	0	0	0	0	0	0	0	0
SigFAM_223	0	0	0	0	0	0	0	0	0	0	0	0	0	0	0	0	0	0	0	0	0	0	0	0	0	0	0	0	0	0	0	0	0	0	0	0	0	0	0	0	0	0	0	0	0	0	0	0	0
SigFAM_224	0	0	0	0	0	0	0	0	0	0	0	0	0	0	0	0	0	0	0	0	0	0	0	0	0	0	0	0	0	0	0	0	0	0	0	0	0	0	0	0	0	0	0	0	0	0	0	0	0
SigFAM_225	0	0	0	0	0	0	0	0	0	0	0	0	0	0	0	0	0	0	0	0	0	0	0	1	0	0	0	0	0	0	0	0	0	0	0	0	0	0	0	0	0	0	0	0	0	0	0	0	0
SigFAM_226	0	0	0	0	0	0	0	0	0	0	0	0	0	0	0	0	0	0	0	0	0	0	0	0	0	0	0	0	0	0	0	0	0	0	0	0	0	0	0	0	0	0	0	0	0	0	0	0	0
SigFAM_227	0	0	0	0	0	0	0	0	0	0	0	0	0	0	0	0	0	0	0	0	0	0	0	0	0	0	0	0	0	0	0	0	0	0	0	0	0	0	0	0	0	0	0	0	0	0	0	0	0
SigFAM_228	0	0	0	0	0	0	0	0	0	0	0	0	0	0	0	0	0	0	0	0	0	0	0	0	0	0	0	0	0	0	0	0	0	0	0	0	0	0	0	0	0	0	0	0	0	0	0	0	0
SigFAM_229	0	0	0	0	0	0	1	0	0	0	0	0	0	0	0	0	0	0	0	0	0	0	0	0	0	0	0	0	0	0	0	0	0	0	0	0	0	0	0	0	0	0	0	0	0	0	0	0	0
SigFAM_230	0	0	0	0	0	0	0	0	0	0	0	0	0	0	0	0	0	0	0	0	0	0	0	0	0	0	0	0	0	0	0	0	0	0	0	0	0	0	0	0	0	0	0	0	0	0	0	0	0
SigFAM_231	0	1	0	0	0	0	0	0	0	0	0	0	0	0	0	0	0	0	0	0	0	0	0	0	0	0	0	0	0	0	0	0	0	0	0	0	0	0	0	0	0	0	0	0	0	0	0	0	0
SigFAM_232	0	0	0	0	0	0	0	0	0	0	0	0	0	0	0	0	0	0	0	0	0	0	0	0	0	0	0	0	0	0	0	0	0	0	0	0	0	0	0	0	0	0	0	0	0	0	0	0	0
SigFAM_233	0	0	0	0	0	0	0	0	0	0	0	0	0	0	0	0	0	0	0	0	0	0	0	0	0	0	0	0	0	0	0	0	0	0	0	0	0	0	0	0	1	0	0	0	0	0	0	0	0
SigFAM_234	0	0	0	0	0	0	0	0	0	0	0	0	0	0	0	0	0	0	0	0	0	0	0	0	0	0	0	0	0	0	0	0	0	0	0	0	0	0	0	0	0	0	0	0	0	0	0	0	0
SigFAM_235	0	0	0	0	0	0	0	0	0	0	0	0	0	0	0	0	0	0	0	0	0	0	0	0	0	0	0	0	0	0	0	0	0	0	0	0	0	0	0	0	0	0	0	0	0	0	0	0	0
SigFAM_236	0	0	0	0	0	0	0	0	0	0	0	0	0	0	0	0	0	0	0	0	0	0	0	0	0	0	0	0	0	0	0	0	0	0	0	0	0	0	0	0	0	0	1	0	0	0	0	0	0
SigFAM_237	0	0	0	0	0	0	0	0	0	0	0	0	0	0	0	0	0	0	0	0	0	0	0	0	0	0	0	0	0	0	0	0	0	0	0	0	0	0	0	0	0	0	1	0	0	0	0	0	0
SigFAM_238	0	0	0	0	0	0	0	0	0	0	0	0	0	0	0	0	0	0	0	0	0	0	0	0	0	0	0	0	0	0	0	0	0	0	0	0	0	0	0	0	0	0	0	0	0	0	0	0	0
SigFAM_239	0	0	0	0	0	0	0	0	0	0	0	0	0	0	0	0	0	0	0	0	0	0	0	0	0	0	0	0	0	0	0	0	0	0	0	0	0	0	0	0	0	0	0	0	0	0	0	0	0
SigFAM_240	0	0	0	0	0	0	0	0	0	0	0	0	0	0	0	0	0	0	0	0	0	0	0	0	0	0	0	0	0	0	0	0	0	0	0	0	0	0	0	0	0	0	0	0	0	0	0	0	0
SigFAM_241	0	0	0	0	0	0	0	0	0	0	0	0	0	0	0	0	0	0	0	0	0	0	0	0	0	0	0	0	0	0	0	0	0	0	0	0	0	0	0	0	0	0	0	0	0	0	0	0	0
SigFAM_242	0	0	0	0	0	0	0	0	0	0	0	0	0	0	0	0	0	0	0	0	0	0	0	0	0	0	0	0	0	0	0	0	0	0	0	0	0	0	0	0	0	0	0	0	0	0	0	0	0
SigFAM_243	0	0	0	0	0	0	0	0	0	0	0	0	0	0	0	0	0	0	0	0	0	0	0	0	0	0	0	0	0	0	0	0	0	0	0	0	0	0	0	0	0	0	0	0	0	0	0	0	0
SigFAM_244	0	0	0	0	0	0	0	0	0	0	0	0	0	0	0	0	0	0	0	0	0	0	0	0	0	0	0	0	0	0	0	0	0	0	0	0	0	0	0	0	0	0	0	0	0	0	0	0	0
SigFAM_245	0	0	0	0	0	0	0	0	0	0	0	0	0	0	0	0	0	0	0	0	0	0	0	0	0	0	0	0	0	0	0	0	0	0	0	0	0	0	0	0	0	0	0	0	0	0	0	0	0
SigFAM_246	0	0	0	0	0	0	0	0	0	0	0	0	0	0	0	0	0	0	0	0	0	0	0	0	0	0	0	0	0	0	0	0	0	0	0	0	0	0	0	0	0	0	0	0	0	0	0	0	0
SigFAM_247	0	0	0	0	0	0	0	0	0	0	0	0	0	0	0	0	0	0	0	0	0	0	0	0	0	0	0	0	0	0	0	0	0	0	0	0	0	0	0	0	0	0	0	0	0	0	0	0	0
SigFAM_248	0	0	0	1	0	0	0	0	0	0	0	0	0	0	0	0	0	0	0	0	0	0	0	0	0	0	0	0	0	0	0	0	0	0	0	0	0	0	0	0	0	0	0	0	0	0	0	0	0
SigFAM_249	0	0	0	0	0	0	0	0	0	0	0	0	0	0	0	0	0	0	0	0	0	0	0	0	0	0	0	0	0	0	0	0	0	0	0	0	0	0	0	0	0	0	0	0	0	0	0	0	0
SigFAM_250	0	0	0	0	0	0	0	0	0	0	0	0	0	0	0	0	0	0	0	0	0	0	0	0	0	0	0	0	0	0	0	0	0	0	0	0	0	0	0	0	0	0	0	0	0	0	0	0	0
SigFAM_251	0	0	0	0	0	0	0	0	0	0	0	0	0	0	0	0	0	0	0	0	0	0	0	0	0	0	0	0	0	0	0	0	0	0	0	0	1	0	0	0	0	0	0	0	0	0	0	0	0
SigFAM_252	1	0	0	0	0	0	0	0	0	0	0	0	0	0	0	0	0	0	0	0	0	0	0	0	0	0	0	0	0	0	0	0	0	0	0	0	0	0	0	0	0	0	0	0	0	0	0	0	0
SigFAM_253	0	0	1	0	0	0	0	0	0	0	0	0	0	0	0	0	0	0	0	0	0	0	0	0	0	0	0	0	0	0	0	0	0	0	0	0	0	0	0	0	0	0	0	0	0	0	0	0	0
SigFAM_254	0	0	0	0	0	0	0	0	0	0	0	0	0	0	0	0	0	0	0	0	0	0	0	0	0	0	0	0	0	0	0	0	0	0	0	0	0	0	0	0	0	0	0	0	0	0	0	0	0
SigFAM_255	0	0	0	0	0	0	0	0	0	0	0	0	0	0	0	0	0	0	0	0	0	0	0	0	0	0	0	0	0	0	0	0	0	0	0	0	0	0	0	0	0	1	0	0	0	0	0	0	0
SigFAM_256	0	0	0	0	0	0	0	0	0	0	0	0	0	0	0	0	0	0	0	0	1	0	0	0	0	0	0	0	0	0	0	0	0	0	0	0	0	0	0	0	0	0	0	0	0	0	0	0	0
SigFAM_257	0	0	0	0	0	0	0	0	0	0	0	0	0	0	0	0	0	0	0	0	0	0	0	0	0	1	0	0	0	0	0	0	0	0	0	0	0	0	0	0	0	0	0	0	0	0	0	0	0
SigFAM_258	0	0	0	0	0	0	0	0	0	0	0	0	0	0	0	0	0	0	0	0	0	0	0	0	0	0	0	0	0	0	0	0	0	0	0	0	0	0	0	0	0	0	0	0	0	0	0	0	0
SigFAM_259	0	1	0	0	0	0	0	0	0	0	0	0	0	0	0	0	0	0	0	0	0	0	0	0	0	0	0	0	0	0	0	0	0	0	0	0	0	0	0	0	0	0	0	0	0	0	0	0	0
SigFAM_260	0	0	0	0	0	0	0	0	0	0	0	0	0	0	0	0	0	0	0	0	0	0	0	0	0	0	0	0	0	0	0	0	0	0	0	0	0	0	0	0	0	0	0	0	0	0	0	0	0
SigFAM_261	0	0	0	0	0	0	0	0	0	0	0	0	0	0	0	0	0	0	0	0	0	0	0	0	0	0	0	0	0	0	0	0	0	0	0	0	0	0	0	0	0	0	0	0	0	0	0	0	0
SigFAM_262	0	0	0	0	0	0	0	0	0	0	0	0	0	0	0	0	0	0	0	0	0	0	0	0	0	0	0	0	0	0	0	0	0	0	0	0	0	0	0	0	0	0	0	0	0	0	0	0	0
SigFAM_263	0	0	0	0	0	0	0	0	0	0	0	0	0	0	0	0	0	0	0	0	0	0	0	0	0	0	0	0	0	0	0	0	0	0	0	0	0	0	0	0	0	0	0	0	0	0	0	0	0
SigFAM_264	0	0	0	0	0	0	0	0	0	0	0	0	0	0	0	0	0	0	0	0	0	0	0	0	0	0	0	0	0	0	0	0	0	0	0	0	0	0	0	0	0	0	0	0	0	0	0	0	0
SigFAM_265	0	0	0	0	0	0	0	0	0	0	0	0	0	0	0	0	0	0	0	0	0	0	0	0	0	0	0	0	0	0	0	0	0	0	0	0	0	0	0	0	0	1	0	0	0	0	0	0	0
SigFAM_266	0	1	0	0	0	0	0	0	0	0	0	0	0	0	0	0	0	0	0	0	0	0	0	0	0	0	0	0	0	0	0	0	0	0	0	0	0	0	0	0	0	0	0	0	0	0	0	0	0
SigFAM_267	0	1	0	0	0	0	0	0	0	0	0	0	0	0	0	0	0	0	0	0	0	0	0	0	0	0	0	0	0	0	0	0	0	0	0	0	0	0	0	0	0	0	0	0	0	0	0	0	0
SigFAM_268	0	1	0	0	0	0	0	0	0	0	0	0	0	0	0	0	0	0	0	0	0	0	0	0	0	0	0	0	0	0	0	0	0	0	0	0	0	0	0	0	0	0	0	0	0	0	0	0	0
SigFAM_269	0	1	0	0	0	0	0	0	0	0	0	0	0	0	0	0	0	0	0	0	0	0	0	0	0	0	0	0	0	0	0	0	0	0	0	0	0	0	0	0	0	0	0	0	0	0	0	0	0
SigFAM_270	0	0	0	0	0	0	0	0	0	0	0	0	0	0	0	0	0	0	0	0	0	0	0	0	0	0	0	0	0	0	0	0	0	0	0	0	0	0	0	0	0	0	0	0	0	0	0	0	0
SigFAM_271	0	0	0	0	0	0	0	0	0	0	0	0	0	0	0	0	0	0	0	0	0	0	0	0	0	0	0	0	0	0	0	0	0	0	0	0	0	0	0	0	0	0	0	0	0	0	0	0	0
SigFAM_272	0	0	0	0	0	0	0	0	0	0	0	0	0	0	1	0	0	0	0	0	0	0	0	0	0	0	0	0	0	0	0	0	0	0	0	0	0	0	0	0	0	0	0	0	0	0	0	0	0
SigFAM_273	0	0	0	0	0	0	0	0	0	0	0	0	0	0	0	0	0	0	0	0	0	0	0	0	0	0	0	0	0	0	0	0	0	0	0	0	0	0	0	0	1	0	0	0	0	0	0	0	0
SigFAM_274	0	0	0	0	0	0	0	0	0	0	0	0	0	0	0	0	0	0	0	0	0	0	0	0	0	0	0	0	0	0	0	0	0	0	0	0	0	0	0	0	0	0	0	0	0	0	0	0	0
SigFAM_275	0	0	0	0	0	0	0	0	0	0	0	0	0	0	0	0	0	0	0	0	0	0	0	0	0	0	0	0	0	0	0	0	0	0	0	0	0	0	0	0	0	0	0	0	0	0	0	0	0
SigFAM_276	0	0	0	0	1	0	0	0	0	0	0	0	0	0	0	0	0	0	0	0	0	0	0	0	0	0	0	0	0	0	0	0	0	0	0	0	0	0	0	0	0	0	0	0	0	0	0	0	0
SigFAM_277	0	0	0	0	0	0	0	0	0	0	0	0	0	0	0	0	0	0	0	0	0	0	0	0	0	0	0	0	0	0	0	0	0	0	0	0	1	0	0	0	0	0	0	0	0	0	0	0	0
SigFAM_278	0	0	0	0	0	0	0	0	0	0	0	0	0	0	0	0	0	0	0	0	0	0	0	0	0	0	0	0	0	0	0	0	0	0	0	0	0	0	0	0	0	0	0	0	0	0	0	0	0
SigFAM_279	0	0	0	0	0	0	0	0	0	1	0	0	0	0	0	0	0	0	0	0	0	0	0	0	0	0	0	0	0	0	0	0	0	0	0	0	0	0	0	0	0	0	0	0	0	0	0	0	0
SigFAM_280	0	0	0	0	0	0	0	0	0	0	0	0	0	0	0	0	0	0	0	0	1	0	0	0	0	0	0	0	0	0	0	0	0	0	0	0	0	0	0	0	0	0	0	0	0	0	0	0	0
SigFAM_281	0	0	0	0	0	0	0	0	0	0	0	0	0	0	0	0	0	0	0	0	0	0	0	0	0	0	0	0	0	0	0	0	0	0	0	0	0	0	0	0	0	0	0	0	0	0	0	0	0
SigFAM_282	0	0	0	0	0	0	0	0	0	0	0	0	0	0	0	0	0	0	0	0	0	0	0	0	0	0	0	0	0	0	0	0	0	0	0	0	0	0	0	0	0	0	0	0	0	0	0	0	0
SigFAM_283	0	0	0	0	0	0	0	0	0	0	0	0	0	0	0	0	0	0	0	0	0	0	0	0	0	1	0	0	0	0	0	0	0	0	0	0	0	0	0	0	0	0	0	0	0	0	0	0	0
SigFAM_284	0	0	0	0	0	0	0	0	0	0	0	0	0	0	0	0	0	0	0	0	0	0	0	0	0	0	0	0	0	0	0	0	0	0	0	0	0	0	0	0	0	0	0	0	0	0	0	0	0
SigFAM_285	0	0	0	0	0	0	0	0	0	0	0	0	0	0	0	0	0	0	0	0	0	0	0	0	0	0	0	0	0	0	0	0	0	0	0	0	0	0	0	0	0	0	0	0	0	0	0	0	0
SigFAM_286	0	0	1	0	0	0	0	0	0	0	0	0	0	0	0	0	0	0	0	0	0	0	0	0	0	0	0	0	0	0	0	0	0	0	0	0	0	0	0	0	0	0	0	0	0	0	0	0	0
SigFAM_287	0	0	0	0	0	0	0	0	0	0	0	0	0	0	0	0	0	0	0	0	0	0	0	0	0	0	0	0	0	0	0	0	0	0	0	0	0	0	0	0	0	0	0	0	0	0	0	0	0
SigFAM_288	0	0	0	0	0	0	0	0	0	0	0	0	0	0	0	0	0	0	0	0	0	0	0	0	0	0	0	0	0	0	0	0	0	0	0	0	0	0	0	0	0	0	0	0	0	0	0	0	0
SigFAM_289	0	0	0	0	0	0	0	0	0	0	0	0	0	0	0	0	0	0	0	0	0	0	0	0	0	0	0	0	0	0	0	0	0	0	0	0	0	0	0	0	0	0	0	0	0	0	0	0	0
SigFAM_290	0	0	0	0	0	0	0	0	0	0	0	0	0	0	0	0	0	0	0	0	0	0	0	0	0	0	0	0	0	0	0	0	0	0	0	0	0	0	0	0	0	0	0	0	0	0	0	0	0
SigFAM_291	0	0	0	0	0	0	0	0	0	0	0	0	0	0	0	0	0	0	0	0	0	0	0	0	0	0	0	0	0	0	0	0	0	0	0	0	0	0	0	0	0	0	0	0	0	0	0	0	0
SigFAM_292	0	0	1	0	0	0	0	0	0	0	0	0	0	0	0	0	0	0	0	0	0	0	0	0	0	0	0	0	0	0	0	0	0	0	0	0	0	0	0	0	0	0	0	0	0	0	0	0	0
SigFAM_293	0	0	0	0	0	0	0	0	0	0	0	0	0	0	0	0	0	0	0	0	0	0	0	0	0	0	0	0	0	0	0	0	0	0	0	0	0	0	0	0	0	0	0	0	0	0	0	0	0
SigFAM_294	0	0	1	0	0	0	0	0	0	0	0	0	0	0	0	0	0	0	0	0	0	0	0	0	0	0	0	0	0	0	0	0	0	0	0	0	0	0	0	0	0	0	0	0	0	0	0	0	0
SigFAM_295	0	0	0	0	0	0	0	0	0	0	0	0	0	0	1	0	0	0	0	0	0	0	0	0	0	0	0	0	0	0	0	0	0	0	0	0	0	0	0	0	0	0	0	0	0	0	0	0	0
SigFAM_296	0	0	0	0	0	0	0	0	0	0	0	0	0	0	0	0	0	0	0	0	0	0	0	0	0	0	0	0	0	0	0	0	0	0	0	0	0	0	0	0	0	0	0	0	0	0	0	0	0
SigFAM_297	0	0	0	0	0	0	0	0	0	0	0	0	0	0	0	0	0	0	0	0	0	0	0	0	0	0	0	0	0	0	0	0	0	0	0	0	0	0	0	0	0	0	0	0	0	0	0	0	0
SigFAM_298	0	0	0	0	0	0	0	0	0	0	0	0	0	0	0	0	0	0	0	0	0	0	0	0	0	0	0	0	0	0	0	0	0	0	0	0	0	0	0	0	0	0	0	0	0	0	0	0	0
SigFAM_299	0	0	0	0	0	0	0	0	0	0	0	0	0	0	0	0	0	0	0	0	0	0	0	0	0	0	0	0	0	0	0	0	0	0	0	0	0	0	0	0	0	0	0	0	0	0	0	0	0
SigFAM_300	0	0	0	1	0	0	0	0	0	0	0	0	0	0	0	0	0	0	0	0	0	0	0	0	0	0	0	0	0	0	0	0	0	0	0	0	0	0	0	0	0	0	0	0	0	0	0	0	0
SigFAM_301	0	0	0	0	0	0	0	0	0	0	0	0	0	0	0	0	0	0	0	0	0	0	0	0	0	0	0	0	0	0	0	0	0	0	0	0	0	0	0	0	0	0	0	0	0	0	0	0	0
SigFAM_302	0	0	0	0	0	0	0	0	1	0	0	0	0	0	0	0	0	0	0	0	0	0	0	0	0	0	0	0	0	0	0	0	0	0	0	0	0	0	0	0	0	0	0	0	0	0	0	0	0
SigFAM_303	0	0	0	0	0	0	0	0	0	0	0	0	0	0	0	0	0	0	0	0	0	0	0	0	0	0	0	0	0	0	0	0	0	0	0	0	0	0	0	0	0	0	0	0	0	0	0	0	0
SigFAM_304	0	0	0	0	0	0	0	0	0	0	0	0	0	0	0	0	0	0	0	0	0	0	0	0	0	0	0	0	0	0	0	0	0	0	0	0	0	0	0	0	0	0	0	0	0	0	0	0	0
SigFAM_305	0	0	0	0	0	0	0	0	0	0	0	0	0	0	0	0	0	0	0	0	0	0	0	0	0	0	0	0	0	0	0	0	0	0	0	0	0	0	0	0	0	0	0	0	0	0	0	0	0
SigFAM_306	0	0	1	0	0	0	0	0	0	0	0	0	0	0	0	0	0	0	0	0	0	0	0	0	0	0	0	0	0	0	0	0	0	0	0	0	0	0	0	0	0	0	0	0	0	0	0	0	0
SigFAM_307	0	0	0	0	0	0	0	0	0	0	0	0	0	0	0	0	1	0	0	0	0	0	0	0	0	0	0	0	0	0	0	0	0	0	0	0	0	0	0	0	0	0	0	0	0	0	0	0	0
SigFAM_308	0	0	0	0	0	0	0	0	0	0	0	0	0	0	0	0	0	0	0	0	0	0	0	0	0	0	0	0	0	0	0	0	0	0	0	0	0	0	0	0	0	0	0	0	0	0	0	0	0
SigFAM_309	0	0	0	0	0	0	0	0	0	0	0	0	0	0	0	0	0	0	0	0	0	0	0	0	0	0	0	0	0	0	0	0	0	0	0	0	0	0	0	0	0	0	0	0	0	0	0	0	0
SigFAM_310	0	0	0	0	0	1	0	0	0	0	0	0	0	0	0	0	0	0	0	0	0	0	0	0	0	0	0	0	0	0	0	0	0	0	0	0	0	0	0	0	0	0	0	0	0	0	0	0	0
SigFAM_311	0	0	0	0	0	0	0	0	0	0	0	0	0	0	0	0	0	0	0	0	0	0	0	0	0	0	0	0	0	0	0	0	0	0	0	0	0	0	0	0	0	0	0	0	0	0	0	0	0
SigFAM_312	0	0	0	0	0	0	0	0	1	0	0	0	0	0	0	0	0	0	0	0	0	0	0	0	0	0	0	0	0	0	0	0	0	0	0	0	0	0	0	0	0	0	0	0	0	0	0	0	0
SigFAM_313	0	0	0	0	0	0	0	0	0	0	0	0	0	0	0	0	0	0	0	0	0	0	0	0	0	0	0	0	0	0	0	0	0	0	0	0	0	0	0	0	0	0	0	0	0	0	0	0	0
SigFAM_314	0	0	0	0	0	0	0	0	0	0	0	0	0	0	0	0	0	0	0	0	0	0	0	0	0	0	0	0	0	0	0	0	1	0	0	0	0	0	0	0	0	0	0	0	0	0	0	0	0
SigFAM_315	0	0	0	0	0	0	0	0	0	0	0	0	0	0	0	0	0	0	0	1	0	0	0	0	0	0	0	0	0	0	0	0	0	0	0	0	0	0	0	0	0	0	0	0	0	0	0	0	0
SigFAM_316	0	0	0	0	0	0	0	0	0	0	0	0	0	0	0	0	0	0	0	0	0	0	0	0	0	0	0	0	0	0	0	0	0	0	0	0	0	0	0	0	0	0	0	0	0	0	0	0	0
SigFAM_317	0	0	0	0	0	0	0	0	0	0	0	0	0	0	0	0	0	0	0	0	0	0	0	0	0	0	0	0	0	0	0	0	0	0	0	0	0	0	0	0	0	0	0	0	0	0	0	0	0
SigFAM_318	0	0	0	0	0	0	0	0	1	0	0	0	0	0	0	0	0	0	0	0	0	0	0	0	0	0	0	0	0	0	0	0	0	0	0	0	0	0	0	0	0	0	0	0	0	0	0	0	0
SigFAM_319	0	0	0	0	0	0	0	0	0	0	0	0	0	0	0	0	0	0	0	0	0	0	0	0	0	0	0	0	0	0	0	0	0	0	0	0	0	0	0	0	0	0	0	0	0	0	0	0	1
SigFAM_320	0	0	0	0	0	0	0	0	0	0	0	0	0	0	0	0	0	0	0	0	0	0	0	0	0	0	0	0	0	0	0	0	0	0	0	0	0	0	0	0	0	0	0	0	0	0	0	0	0
SigFAM_321	0	0	0	0	0	0	0	0	0	0	0	0	0	0	0	0	0	0	0	0	0	0	0	0	0	0	0	0	0	0	0	0	0	0	0	0	0	0	0	0	0	0	0	0	0	0	0	0	1
SigFAM_322	0	0	0	0	0	0	0	0	0	0	0	0	0	0	0	0	0	0	0	0	0	0	0	0	0	0	0	0	0	0	0	0	0	0	0	0	0	0	0	0	0	0	0	0	0	0	0	0	0
SigFAM_323	0	0	0	0	0	0	0	0	0	0	0	0	0	0	0	0	0	0	0	0	0	0	0	0	0	0	0	0	0	0	0	0	0	0	0	0	0	0	0	0	0	0	0	0	0	0	0	0	0
SigFAM_324	0	0	0	0	0	0	0	0	0	0	0	0	0	0	0	0	0	0	0	0	0	0	0	0	0	0	0	0	0	0	0	0	0	0	0	0	0	0	0	0	0	0	0	0	0	0	0	0	0
SigFAM_325	0	0	0	0	0	0	0	0	0	0	0	0	0	0	0	0	0	0	0	0	0	0	0	0	0	0	0	0	0	0	0	0	0	0	0	0	0	0	0	0	0	0	0	0	0	0	0	0	0
SigFAM_326	0	0	0	0	0	0	0	0	0	0	0	0	0	0	0	0	0	0	0	0	0	0	0	0	0	0	0	0	0	0	0	0	0	0	0	0	0	0	0	0	0	0	0	0	0	0	0	0	0
SigFAM_327	0	0	0	0	0	0	0	0	0	0	0	0	0	0	0	0	0	0	0	0	0	0	0	0	0	0	0	0	0	0	0	0	0	0	0	0	0	0	0	0	0	0	0	0	0	0	0	0	0
SigFAM_328	0	0	0	0	0	0	0	0	0	0	0	0	0	0	0	0	0	0	0	0	0	0	0	0	0	0	0	0	0	0	0	0	0	0	0	0	0	0	0	0	0	0	0	0	0	0	0	0	0
SigFAM_329	0	0	0	0	0	0	0	0	0	0	0	0	0	0	0	0	0	0	0	0	0	0	0	0	0	0	0	0	0	0	0	0	0	0	0	0	0	0	0	0	0	0	0	0	0	0	0	0	0
SigFAM_330	0	0	0	0	0	0	0	0	0	0	0	0	0	1	0	0	0	0	0	0	0	0	0	0	0	0	0	0	0	0	0	0	0	0	0	0	0	0	0	0	0	0	0	0	0	0	0	0	0
SigFAM_331	0	0	0	0	0	0	0	0	0	0	0	0	0	0	0	0	0	0	0	0	0	0	0	0	0	0	0	0	0	0	0	0	0	0	0	0	0	0	0	0	0	0	0	0	0	0	0	0	0
SigFAM_332	0	0	0	0	0	0	0	0	0	0	0	0	0	0	0	0	0	0	0	0	0	0	0	0	0	0	0	0	0	0	0	0	0	0	0	0	0	0	0	0	0	0	0	0	0	0	0	0	0
SigFAM_333	0	0	0	0	0	0	0	0	0	0	0	0	0	0	0	0	0	0	0	0	0	0	0	0	0	0	0	0	0	0	0	0	0	0	0	0	0	0	1	0	0	0	0	0	0	0	0	0	0
SigFAM_334	0	0	0	0	0	0	0	0	0	0	0	0	0	0	0	0	0	0	0	0	0	0	0	0	0	0	0	0	0	0	0	0	0	0	0	0	0	0	0	0	0	0	0	0	0	0	0	0	0
SigFAM_335	1	0	0	0	0	0	0	0	0	0	0	0	0	0	0	0	0	0	0	0	0	0	0	0	0	0	0	0	0	0	0	0	0	0	0	0	0	0	0	0	0	0	0	0	0	0	0	0	0
SigFAM_336	0	0	0	0	0	0	1	0	0	0	0	0	0	0	0	0	0	0	0	0	0	0	0	0	0	0	0	0	0	0	0	0	0	0	0	0	0	0	0	0	0	0	0	0	0	0	0	0	0
SigFAM_337	0	0	0	0	0	0	0	0	0	0	0	0	0	0	0	0	0	0	0	0	0	0	0	0	0	0	0	0	0	0	0	0	0	0	0	0	0	0	0	0	0	0	0	0	0	0	0	0	0
SigFAM_338	0	0	0	0	0	0	0	0	0	0	0	0	0	0	0	0	0	0	0	0	0	0	0	0	0	0	0	0	0	0	0	0	0	0	0	0	0	0	0	0	0	0	0	0	0	0	0	0	0
SigFAM_339	0	0	0	0	0	0	1	0	0	0	0	0	0	0	0	0	0	0	0	0	0	0	0	0	0	0	0	0	0	0	0	0	0	0	0	0	0	0	0	0	0	0	0	0	0	0	0	0	0
SigFAM_340	0	0	0	0	0	0	0	0	0	0	0	0	0	1	0	0	0	0	0	0	0	0	0	0	0	0	0	0	0	0	0	0	0	0	0	0	0	0	0	0	0	0	0	0	0	0	0	0	0
SigFAM_341	0	0	0	0	0	0	0	0	0	0	0	0	0	0	0	0	0	0	0	0	0	0	0	0	0	0	0	0	0	0	0	0	0	0	0	0	0	0	0	0	0	0	0	0	1	0	0	0	0
SigFAM_342	0	0	0	0	0	0	0	0	0	0	0	0	0	0	0	0	0	0	0	0	0	0	0	0	0	0	0	0	0	0	0	0	0	0	0	0	0	0	0	0	0	0	0	0	0	0	0	0	0
SigFAM_343	0	0	0	0	0	0	0	0	0	0	0	1	0	0	0	0	0	0	0	0	0	0	0	0	0	0	0	0	0	0	0	0	0	0	0	0	0	0	0	0	0	0	0	0	0	0	0	0	0
SigFAM_344	0	0	0	0	0	0	0	0	0	0	0	0	0	1	0	0	0	0	0	0	0	0	0	0	0	0	0	0	0	0	0	0	0	0	0	0	0	0	0	0	0	0	0	0	0	0	0	0	0
SigFAM_345	0	1	0	0	0	0	0	0	0	0	0	0	0	0	0	0	0	0	0	0	0	0	0	0	0	0	0	0	0	0	0	0	0	0	0	0	0	0	0	0	0	0	0	0	0	0	0	0	0
SigFAM_346	0	0	0	0	0	1	0	0	0	0	0	0	0	0	0	0	0	0	0	0	0	0	0	0	0	0	0	0	0	0	0	0	0	0	0	0	0	0	0	0	0	0	0	0	0	0	0	0	0
SigFAM_347	1	0	0	0	0	0	0	0	0	0	0	0	0	0	0	0	0	0	0	0	0	0	0	0	0	0	0	0	0	0	0	0	0	0	0	0	0	0	0	0	0	0	0	0	0	0	0	0	0
SigFAM_348	0	0	0	0	0	0	0	0	0	0	0	0	0	0	0	0	0	0	0	0	0	0	0	0	0	0	0	0	0	0	0	0	0	0	0	0	0	0	0	0	0	0	0	0	0	0	0	0	0
SigFAM_349	0	0	0	0	0	0	0	0	0	0	0	0	0	0	0	0	0	0	0	0	0	0	0	0	0	0	0	0	0	0	0	0	0	0	0	0	0	0	0	0	0	0	0	0	0	0	0	0	0
SigFAM_350	0	0	0	0	0	0	0	0	0	0	0	0	0	0	0	0	0	0	0	0	0	0	0	0	0	0	0	0	0	0	0	0	0	0	0	0	0	0	0	0	0	0	0	0	0	0	0	0	0
SigFAM_351	0	0	0	0	0	0	0	0	0	0	0	0	0	0	0	0	0	0	0	0	0	0	0	0	0	0	0	0	0	0	0	0	0	0	0	0	0	0	0	0	0	0	0	0	0	0	0	0	0
SigFAM_352	0	0	0	0	0	0	0	0	0	0	0	0	0	0	0	0	0	0	0	0	0	0	0	0	0	0	0	0	0	0	0	0	0	0	0	0	0	0	0	0	0	0	0	0	0	0	0	0	0
SigFAM_353	0	0	0	1	0	0	0	0	0	0	0	0	0	0	0	0	0	0	0	0	0	0	0	0	0	0	0	0	0	0	0	0	0	0	0	0	0	0	0	0	0	0	0	0	0	0	0	0	0
SigFAM_354	0	0	0	0	0	0	0	0	0	0	0	0	0	0	0	0	0	0	0	0	0	0	0	0	0	0	0	0	0	0	0	0	0	0	0	0	0	0	0	0	0	0	0	0	0	0	0	0	0
SigFAM_355	0	0	0	0	0	0	0	0	0	0	0	0	0	0	0	0	0	0	0	0	0	0	0	0	0	0	0	0	0	0	0	0	0	0	0	0	0	0	0	0	0	0	0	0	0	0	0	0	0
SigFAM_356	0	0	0	0	0	0	0	0	0	0	0	0	0	0	0	0	0	0	0	0	0	0	0	0	0	0	0	0	0	0	0	0	0	0	0	0	0	0	0	0	0	0	0	0	0	0	0	0	0
SigFAM_357	0	0	0	0	0	0	0	0	0	0	0	0	0	0	0	0	0	0	0	0	0	0	0	0	0	0	0	0	0	0	0	0	0	0	0	0	0	0	0	0	0	0	0	0	0	0	0	0	0
SigFAM_358	0	0	0	0	0	0	0	0	0	0	0	0	0	0	0	0	0	0	0	0	0	0	0	0	0	0	0	0	0	0	0	0	0	0	0	0	0	0	0	0	0	0	0	0	0	0	0	0	0
SigFAM_359	0	0	0	0	0	0	0	0	0	0	0	0	0	0	0	0	0	0	0	0	0	0	0	0	0	0	0	0	0	0	0	0	0	0	0	0	0	0	0	0	0	0	0	0	0	0	0	0	0
SigFAM_360	0	0	0	0	0	0	0	0	0	0	0	0	0	0	0	0	0	0	0	0	0	0	0	0	0	0	0	0	0	0	0	0	0	0	0	0	0	0	0	0	0	0	0	0	0	0	0	0	0
SigFAM_361	0	0	0	0	0	0	0	0	0	0	0	0	0	0	0	0	0	0	0	0	0	0	0	0	0	0	0	0	0	0	0	0	0	0	0	0	0	0	0	1	0	0	0	0	0	0	0	0	0
SigFAM_362	0	0	0	0	0	0	0	0	0	0	0	0	0	0	0	0	0	0	0	0	0	0	0	0	0	0	0	0	0	0	0	0	0	0	0	0	0	0	0	0	0	0	0	0	0	0	0	0	0
SigFAM_363	0	0	0	0	0	0	0	0	0	0	0	0	0	0	0	0	0	0	0	0	0	0	0	0	0	0	0	0	0	0	0	0	0	0	0	0	0	0	0	0	0	0	1	0	0	0	0	0	0
SigFAM_364	0	0	0	0	0	0	0	0	0	0	0	0	0	0	0	0	0	0	0	0	0	0	0	0	0	0	1	0	0	0	0	0	0	0	0	0	0	0	0	0	0	0	0	0	0	0	0	0	0
SigFAM_365	0	0	0	0	0	0	0	0	0	0	0	0	0	0	0	0	0	0	0	0	1	0	0	0	0	0	0	0	0	0	0	0	0	0	0	0	0	0	0	0	0	0	0	0	0	0	0	0	0
SigFAM_366	0	0	0	0	0	0	0	0	0	0	0	0	0	0	0	0	0	0	0	0	0	0	0	0	0	0	0	0	0	0	0	0	0	0	0	0	1	0	0	0	0	0	0	0	0	0	0	0	0
SigFAM_367	1	0	0	0	0	0	0	0	0	0	0	0	0	0	0	0	0	0	0	0	0	0	0	0	0	0	0	0	0	0	0	0	0	0	0	0	0	0	0	0	0	0	0	0	0	0	0	0	0
SigFAM_368	0	1	0	0	0	0	0	0	0	0	0	0	0	0	0	0	0	0	0	0	0	0	0	0	0	0	0	0	0	0	0	0	0	0	0	0	0	0	0	0	0	0	0	0	0	0	0	0	0
SigFAM_369	0	0	0	0	0	0	0	0	0	0	0	0	0	0	0	0	0	0	0	0	0	0	0	0	0	0	0	0	0	0	0	0	0	0	0	0	0	0	0	0	0	0	0	0	0	0	0	0	0
SigFAM_370	0	0	0	0	0	0	0	0	0	0	0	0	0	0	0	0	0	0	0	0	0	0	0	0	0	0	0	0	0	0	0	0	0	0	0	0	0	0	0	0	0	0	0	0	0	0	0	0	0
SigFAM_371	0	0	0	0	0	0	0	0	0	0	0	0	0	0	0	0	0	0	0	0	0	0	0	0	0	0	0	0	0	0	0	0	0	0	0	0	0	0	0	0	0	0	0	0	0	0	0	0	0
SigFAM_372	0	1	0	0	0	0	0	0	0	0	0	0	0	0	0	0	0	0	0	0	0	0	0	0	0	0	0	0	0	0	0	0	0	0	0	0	0	0	0	0	0	0	0	0	0	0	0	0	0
SigFAM_373	0	0	0	0	0	0	0	0	0	0	0	0	0	0	0	0	0	0	0	0	0	0	0	0	0	0	0	0	0	0	0	0	0	0	0	0	0	0	0	0	0	0	0	0	0	0	0	0	0
SigFAM_374	0	0	0	0	0	0	1	0	0	0	0	0	0	0	0	0	0	0	0	0	0	0	0	0	0	0	0	0	0	0	0	0	0	0	0	0	0	0	0	0	0	0	0	0	0	0	0	0	0
SigFAM_375	0	0	0	0	0	0	0	0	0	0	0	0	0	0	0	0	0	0	0	0	0	0	0	0	0	0	0	0	0	0	0	0	0	0	0	0	0	0	0	0	0	0	0	0	0	0	0	0	0
SigFAM_376	0	0	0	0	0	0	0	0	0	0	0	0	0	0	0	0	0	0	0	0	0	0	0	0	0	0	0	0	0	0	0	0	0	0	0	0	0	0	0	0	0	1	0	0	0	0	0	0	0
SigFAM_377	0	0	0	0	0	0	0	0	0	0	0	0	0	0	0	0	0	0	0	0	0	0	0	0	0	0	0	0	0	0	0	0	0	0	0	0	0	0	0	0	0	0	0	0	0	0	0	0	0
SigFAM_378	0	0	0	0	0	0	0	0	0	0	0	0	0	0	0	0	0	0	0	0	0	0	0	0	0	0	0	0	0	0	0	0	0	0	0	1	0	0	0	0	0	0	0	0	0	0	0	0	0
SigFAM_379	0	0	0	0	0	0	0	0	0	0	0	0	0	0	0	0	0	0	0	0	0	0	0	0	0	1	0	0	0	0	0	0	0	0	0	0	0	0	0	0	0	0	0	0	0	0	0	0	0
SigFAM_380	0	0	0	0	0	0	0	0	0	0	0	0	0	0	0	0	0	0	0	0	0	0	0	0	0	0	0	0	0	0	0	0	0	0	0	0	0	0	0	0	0	0	0	0	0	0	0	0	0
SigFAM_381	0	0	1	0	0	0	0	0	0	0	0	0	0	0	0	0	0	0	0	0	0	0	0	0	0	0	0	0	0	0	0	0	0	0	0	0	0	0	0	0	0	0	0	0	0	0	0	0	0
2.Detailed Effector Compsition for each Signal and Effector Family
Family	Effect_FAM_1	Effect_FAM_2	Effect_FAM_3	Effect_FAM_4	Effect_FAM_5	Effect_FAM_6	Effect_FAM_7	Effect_FAM_8	Effect_FAM_9	Effect_FAM_10	Effect_FAM_11	Effect_FAM_12	Effect_FAM_13	Effect_FAM_14	Effect_FAM_15	Effect_FAM_16	Effect_FAM_17	Effect_FAM_18	Effect_FAM_19	Effect_FAM_20	Effect_FAM_21	Effect_FAM_22	Effect_FAM_23	Effect_FAM_24	Effect_FAM_25	Effect_FAM_26	Effect_FAM_27	Effect_FAM_28	Effect_FAM_29	Effect_FAM_30	Effect_FAM_31	Effect_FAM_32	Effect_FAM_33	Effect_FAM_34	Effect_FAM_35	Effect_FAM_36	Effect_FAM_37	Effect_FAM_38	Effect_FAM_39	Effect_FAM_40	Effect_FAM_41	Effect_FAM_42	Effect_FAM_43	Effect_FAM_44	Effect_FAM_45	Effect_FAM_46	Effect_FAM_47	Effect_FAM_48	Effect_FAM_49
SigFAM_1	Xan_Xan_XopJ								Xan_Xan_XopE1|Xan_Xan_AvrXacE1|Xan_Xan_XopE2											Ral_Ral_RipD
SigFAM_2																						Ral_Ral_RipH3|Xan_Xan_XopP|Ral_Ral_RipH2|Ral_Ral_RipH1																							Ral_Ral_RipAR
SigFAM_3	Erw_Hrp_Eop1|Pse_Pse2_HopZ3									Chldi_Chldi_CopB|Chldo_Chldo_CopB						Esc_LEE_NleH1|Cit_Cit_NleH|Esc_LEE_NleH2
SigFAM_4	Pse_Pse2_HopZ4												Pse_Pse2_HopF|Pse_Pse2_HopF2																	Pse_Pse2_HopAH1
SigFAM_5											Ral_Ral_RipAX1|Xan_Xan_XopG|Ral_Ral_RipAX2|Pse_Pse2_HopH1
SigFAM_6		Sal_SPI2_SseI|Sal_SPI2_SspH2
SigFAM_7								Sal_SPI12_SseK1|Esc_LEE_NleB1|Cit_Cit_NleB|Esc_LEE_NleB2|Esc_LEE_NleB
SigFAM_8			Yer_Ysc_YopE	Cit_Cit_EspD|Esc_LEE_EspD
SigFAM_9													Ral_Ral_RipAF1
SigFAM_10												Ral_Ral_RipG4|Ral_Ral_RipG5		Ral_Ral_RipA4|Ral_Ral_RipA3
SigFAM_11			Aer_Aer_AexV|Aer_Aer_AexT|Pse_Pse_ExoT|Pse_Pse_ExoS
SigFAM_12					Shi_Shi_IpgB2|Esc_LEE_EspM|Cit_Cit_EspM2|Esc_LEE_EspM2
SigFAM_13																												Esc_LEE_NleE|Shi_Shi_OspZ|Cit_Cit_NleE
SigFAM_14															Cit_Cit_OspB|Esc_LEE_OspB2|Esc_LEE_OspB
SigFAM_15																		Esc_LEE_EspO2|Cit_Cit_EspO|Esc_LEE_EspO1
SigFAM_16																															Esc_LEE_TccP|Esc_LEE_EspF|Cit_Cit_EspF
SigFAM_17																													Cit_Cit_EspA|Esc_LEE_EspA
SigFAM_18		Sal_SPI2_SspH1|Sal_SPI12_SlrP																																						Chldi_Chldi_CT621
SigFAM_19
SigFAM_20																	Pse_Pse2_HopAA1|Pse_Pse2_HopAA1-2|Pse_Pse2_HopAA1-1
SigFAM_21																																			Pse_Pse_PscF|Yer_Ysc_YscF|Aer_Aer_AscF
SigFAM_22
SigFAM_23	Aer_Aer_AopP|Yer_Ysc_YopJ
SigFAM_24
SigFAM_25																																	Pse_Pse2_HopBL2|Pse_Pse2_HopBL1
SigFAM_26
SigFAM_27			Aer_Aer_AopH|Yer_Ysc_YopH
SigFAM_28																Shi_Shi_OspG|Yer_Ysa_YspK
SigFAM_29
SigFAM_30												Ral_Ral_RipG2
SigFAM_31	Pse_Pse2_HopZ1
SigFAM_32																				Pse_Pse2_HopD1|Pse_Pse2_HopAO1
SigFAM_33																							Pse_Pse2_HopQ1-1|Pse_Pse2_HopQ1
SigFAM_34
SigFAM_35
SigFAM_36																														Pse_Pse2_HopAH2-1|Pse_Pse2_HopAH2-2
SigFAM_37																																						Xan_Xan_AvrBs4|Xan_Xan_AvrBs3
SigFAM_38
SigFAM_39																																		Xan_Xan_XopXccR1
SigFAM_40	Ral_Ral_RipAE
SigFAM_41							Ral_Ral_RipS4																															Ral_Ral_RipTAL1
SigFAM_42																								Ral_Ral_PopF1|Ral_Ral_PopF2
SigFAM_43																					Bur_T3S3_BipC
SigFAM_44																			Pan_Pan_WtsE|Erw_Hrp_DspE
SigFAM_45																			Dic_Dic_DspE|Pec_Pec_DspE
SigFAM_46
SigFAM_47
SigFAM_48
SigFAM_49
SigFAM_50
SigFAM_51
SigFAM_52
SigFAM_53
SigFAM_54
SigFAM_55
SigFAM_56																																															Chldo_Chldo_Cpn1022|Chldi_Chldi_CT863
SigFAM_57
SigFAM_58
SigFAM_59
SigFAM_60										Chr_Cpi1_CipB|Sal_SPI1_SipB
SigFAM_61						Rhi_Rhi_NopT|Bra_Bra_NopT
SigFAM_62
SigFAM_63
SigFAM_64
SigFAM_65
SigFAM_66
SigFAM_67								Sal_SPI2_SseK2|Sal_SPI2_SseK3
SigFAM_68																											Sal_SPI1_SopE|Sal_SPI1_SopE2
SigFAM_69																																												Shi_Shi_MxiH
SigFAM_70					Cit_Cit_Map|Esc_LEE_Map
SigFAM_71
SigFAM_72																																				Esc_LEE_EspG|Cit_Cit_EspG
SigFAM_73
SigFAM_74																																																Cit_Cit_EspI|Esc_LEE_EspI
SigFAM_75
SigFAM_76
SigFAM_77											Cit_Cit_NleD|Esc_LEE_NleD
SigFAM_78
SigFAM_79													Cit_Cit_EspJ|Esc_LEE_EspJ
SigFAM_80					Cit_Cit_EspT|Esc_LEE_EspT
SigFAM_81
SigFAM_82
SigFAM_83				Esc_LEE_EspB|Cit_Cit_EspB
SigFAM_84																		Shi_Shi_OspE2|Shi_Shi_OspE1
SigFAM_85		Yer_Ysc_YopM
SigFAM_86																									Yer_Ysc_YopD
SigFAM_87				Yer_Ysc_YopB
SigFAM_88						Yer_Ysc_YopT
SigFAM_89
SigFAM_90										Yer_Ysa_YspB
SigFAM_91
SigFAM_92
SigFAM_93																																Vib_Chr1_VP1659
SigFAM_94
SigFAM_95				Vib_Chr1_VopB1
SigFAM_96																									Vib_Chr1_VopD1
SigFAM_97
SigFAM_98
SigFAM_99
SigFAM_100
SigFAM_101
SigFAM_102
SigFAM_103				Vib_Chr2_VopB2
SigFAM_104
SigFAM_105
SigFAM_106																																Pse_Pse_PcrV
SigFAM_107																									Pse_Pse_PopD
SigFAM_108
SigFAM_109
SigFAM_110	Pse_Pse2_HopZ2
SigFAM_111
SigFAM_112
SigFAM_113
SigFAM_114
SigFAM_115
SigFAM_116
SigFAM_117
SigFAM_118						Pse_Pse2_HopN1
SigFAM_119
SigFAM_120
SigFAM_121
SigFAM_122																			Pse_Pse2_AvrE1
SigFAM_123						Pse_Pse2_HopC1
SigFAM_124
SigFAM_125																																		Pse_Pse2_HopR1
SigFAM_126
SigFAM_127
SigFAM_128																																									Pse_Pse2_HopAI1
SigFAM_129			Pse_Pse2_HopO1-3
SigFAM_130	Xan_Xan_AvrBsT
SigFAM_131																							Xan_Xan_XopQ
SigFAM_132
SigFAM_133																								Xan_Xan_HrpF
SigFAM_134
SigFAM_135																																							Xan_Xan_XopV
SigFAM_136
SigFAM_137
SigFAM_138
SigFAM_139
SigFAM_140
SigFAM_141
SigFAM_142
SigFAM_143																																														Xan_Xan_XopC
SigFAM_144
SigFAM_145												Ral_Ral_RipG7
SigFAM_146
SigFAM_147
SigFAM_148
SigFAM_149									Ral_Ral_RipE1
SigFAM_150							Ral_Ral_RipS5
SigFAM_151
SigFAM_152
SigFAM_153												Ral_Ral_RipG1
SigFAM_154
SigFAM_155																	Ral_Ral_RipQ
SigFAM_156							Ral_Ral_RipS2
SigFAM_157
SigFAM_158
SigFAM_159
SigFAM_160
SigFAM_161		Ral_Ral_RipV1
SigFAM_162
SigFAM_163																																														Ral_Ral_RipC1
SigFAM_164																																		Ral_Ral_RipR
SigFAM_165																																							Ral_Ral_RipAD
SigFAM_166																							Ral_Ral_RipB
SigFAM_167
SigFAM_168
SigFAM_169
SigFAM_170	Ral_Ral_PopP2
SigFAM_171
SigFAM_172																											Bur_T3S3_BopE
SigFAM_173																										Bur_T3S3_BipD
SigFAM_174
SigFAM_175
SigFAM_176										Bur_T3S3_BipB
SigFAM_177																																												Bur_T3S3_BsaL
SigFAM_178
SigFAM_179
SigFAM_180				Aer_Aer_AopB
SigFAM_181																									Aer_Aer_AopD
SigFAM_182																																Aer_Aer_AcrV
SigFAM_183
SigFAM_184						Pho_Pho_LopT
SigFAM_185
SigFAM_186
SigFAM_187
SigFAM_188
SigFAM_189
SigFAM_190
SigFAM_191
SigFAM_192
SigFAM_193
SigFAM_194
SigFAM_195
SigFAM_196
SigFAM_197
SigFAM_198
SigFAM_199
SigFAM_200
SigFAM_201
SigFAM_202
SigFAM_203
SigFAM_204
SigFAM_205
SigFAM_206
SigFAM_207
SigFAM_208																																								Chldi_Chldi_CT712
SigFAM_209
SigFAM_210
SigFAM_211
SigFAM_212
SigFAM_213
SigFAM_214
SigFAM_215
SigFAM_216
SigFAM_217
SigFAM_218
SigFAM_219																													Edw_Edw_EseB
SigFAM_220				Edw_Edw_EseC
SigFAM_221
SigFAM_222
SigFAM_223
SigFAM_224
SigFAM_225																								Rhi_Rhi_NopX
SigFAM_226
SigFAM_227
SigFAM_228
SigFAM_229							Mes_Mes_Mlr6361
SigFAM_230
SigFAM_231		Sal_SPI2_GogB
SigFAM_232
SigFAM_233																																									Sal_SPI12_SpvC
SigFAM_234
SigFAM_235
SigFAM_236																																											Sal_SPI2_SseF
SigFAM_237																																											Sal_SPI2_SseG
SigFAM_238
SigFAM_239
SigFAM_240
SigFAM_241
SigFAM_242
SigFAM_243
SigFAM_244
SigFAM_245
SigFAM_246
SigFAM_247
SigFAM_248				Sal_SPI2_SseC
SigFAM_249
SigFAM_250
SigFAM_251																																					Sal_SPI1_SipA
SigFAM_252	Sal_SPI1_AvrA
SigFAM_253			Sal_SPI1_SptP
SigFAM_254
SigFAM_255																																										Sal_SPI1_SopA
SigFAM_256																					Sal_SPI1_SipC
SigFAM_257																										Sal_SPI1_SipD
SigFAM_258
SigFAM_259		Esc_LEE_EspK
SigFAM_260
SigFAM_261
SigFAM_262
SigFAM_263
SigFAM_264
SigFAM_265																																										Cit_Cit_EspX7
SigFAM_266		Shi_Shi_IpaH1.4
SigFAM_267		Shi_Shi_IpaH4.5
SigFAM_268		Shi_Shi_IpaH7.8
SigFAM_269		Shi_Shi_IpaH9.8
SigFAM_270
SigFAM_271
SigFAM_272															Shi_Shi_OspB
SigFAM_273																																									Shi_Shi_OspF
SigFAM_274
SigFAM_275
SigFAM_276					Shi_Shi_IpgB1
SigFAM_277																																					Shi_Shi_IpaA
SigFAM_278
SigFAM_279										Shi_Shi_IpaB
SigFAM_280																					Shi_Shi_IpaC
SigFAM_281
SigFAM_282
SigFAM_283																										Yer_Ysa_YspD
SigFAM_284
SigFAM_285
SigFAM_286			Yer_Ysa_YspP
SigFAM_287
SigFAM_288
SigFAM_289
SigFAM_290
SigFAM_291
SigFAM_292			Vib_Chr2_VopT
SigFAM_293
SigFAM_294			Vib_Chr2_VopE
SigFAM_295															Vib_Chr2_VPA1380
SigFAM_296
SigFAM_297
SigFAM_298
SigFAM_299
SigFAM_300				Pse_Pse_PopB
SigFAM_301
SigFAM_302									Pse_Pse2_HopX1
SigFAM_303
SigFAM_304
SigFAM_305
SigFAM_306			Pse_Pse2_HopU1
SigFAM_307																	Pse_Pse2_RopAA
SigFAM_308
SigFAM_309
SigFAM_310						Pse_Pse2_AvrPphB
SigFAM_311
SigFAM_312									Xan_Xan_XopAL1
SigFAM_313
SigFAM_314																																	Xan_Xan_XopD
SigFAM_315																				Xan_Xan_XopB
SigFAM_316
SigFAM_317
SigFAM_318									Xan_Xan_AvrXacE2
SigFAM_319																																																	Xan_Xan_XAC3090
SigFAM_320
SigFAM_321																																																	Xan_Xan_XopLR
SigFAM_322
SigFAM_323
SigFAM_324
SigFAM_325
SigFAM_326
SigFAM_327
SigFAM_328
SigFAM_329
SigFAM_330														Ral_Ral_RipA2
SigFAM_331
SigFAM_332
SigFAM_333																																							Ral_Ral_RipAU
SigFAM_334
SigFAM_335	Ral_Ral_RipJ
SigFAM_336							Ral_Ral_RipS1
SigFAM_337
SigFAM_338
SigFAM_339							Ral_Ral_RipS3
SigFAM_340														Ral_Ral_RipA5
SigFAM_341																																													Ral_Ral_RipAW
SigFAM_342
SigFAM_343												Ral_Ral_RopG
SigFAM_344														Ral_Ral_RipA1
SigFAM_345		Ral_Ral_PopC
SigFAM_346						Ral_Ral_RipT
SigFAM_347	Ral_Ral_PopP1
SigFAM_348
SigFAM_349
SigFAM_350
SigFAM_351
SigFAM_352
SigFAM_353				Bor_Bor_BopB
SigFAM_354
SigFAM_355
SigFAM_356
SigFAM_357
SigFAM_358
SigFAM_359
SigFAM_360
SigFAM_361																																								Chldo_Chldo_YycJ
SigFAM_362
SigFAM_363																																											Edw_Edw_EseG
SigFAM_364																											Chr_Cpi1_CopE
SigFAM_365																					Chr_Cpi1_CipC
SigFAM_366																																					Chr_Cpi1_CipA
SigFAM_367	Rhi_Rhi_NopJ
SigFAM_368		Rhi_Rhi_NopM
SigFAM_369
SigFAM_370
SigFAM_371
SigFAM_372		Bra_Bra_NopM
SigFAM_373
SigFAM_374							Mes_Mes_Mlr6358
SigFAM_375
SigFAM_376																																										Esc_LEE_EspX7
SigFAM_377
SigFAM_378																																				Esc_LEE_EspG2
SigFAM_379																										Shi_Shi_IpaD
SigFAM_380
SigFAM_381			Pse_Pse2_HopO1-1
[truncated: 222 more columns]

## Sheet: Sheet 6
Sheet 6. Proteins with Homologs of Known T3SS Effector Domains
1. FL_homologs with effector domain homology (with HMM profiles)
EffectHMM Family	GI/Acc
FAM_1	16082759
FAM_1	16519844
FAM_1	21233160
FAM_1	28901201
FAM_1	51593940
FAM_1	122815854
FAM_1	162417798
FAM_1	186897512
FAM_1	188532690
FAM_1	259908779
FAM_1	259909694
FAM_1	292487042
FAM_1	292900573
FAM_1	299079766
FAM_1	326796020
FAM_1	332163645
FAM_1	347604272
FAM_1	385787170
FAM_1	385788052
FAM_1	386307337
FAM_1	387871667
FAM_1	387872682
FAM_1	407986595
FAM_1	426277686
FAM_1	433660393
FAM_1	499309510
FAM_1	499311287
FAM_1	499666648
FAM_1	500120511
FAM_1	503361058
FAM_1	504052554
FAM_1	504430493
FAM_1	507922077
FAM_1	518164908
FAM_1	525847181
FAM_1	549145480
FAM_1	549147966
FAM_1	555267912
FAM_1	565426278
FAM_1	565457262
FAM_1	566690582
FAM_1	594398087
FAM_1	612334901
FAM_1	640453516
FAM_1	735670688
FAM_1	737845562
FAM_1	738194315
FAM_1	746362879
FAM_1	746516127
FAM_1	754749372
FAM_1	755648313
FAM_1	755650741
FAM_1	755747632
FAM_1	762205778
FAM_1	762205898
FAM_1	762205930
FAM_1	806534405
FAM_1	822554218
FAM_1	835400371
FAM_1	A464_2887
FAM_1	CFSAN001921_02750
FAM_1	CFSAN002050_20625
FAM_1	I137_13635
FAM_1	IA1_13700
FAM_1	SBG_2486
FAM_1	SD3246_3072
FAM_1	SeAg_B2987
FAM_1	SEEB0189_05845
FAM_1	SEEH1578_23125
FAM_1	SeHA_C3054
FAM_1	SEN2707
FAM_1	SeSA_A3018
FAM_1	SG2768
FAM_1	SL1344_2845
FAM_1	STM2865
FAM_1	STMMW_28271
FAM_1	STU288_14480
FAM_1	SU5_03346
FAM_1	WP_026431855.1
FAM_2	16082715
FAM_2	16519742
FAM_2	21233603
FAM_2	22125357
FAM_2	22125368
FAM_2	22127273
FAM_2	22127275
FAM_2	22127276
FAM_2	24112140
FAM_2	24112769
FAM_2	24113218
FAM_2	27376787
FAM_2	27377015
FAM_2	31983582
FAM_2	31983583
FAM_2	31983584
FAM_2	51593889
FAM_2	51597058
FAM_2	51597601
FAM_2	51597602
FAM_2	56404031
FAM_2	56404034
FAM_2	56480139
FAM_2	82524443
FAM_2	82524444
FAM_2	82524451
FAM_2	82524505
FAM_2	82776158
FAM_2	82777238
FAM_2	82777240
FAM_2	82777938
FAM_2	83645895
FAM_2	83645897
FAM_2	83646241
FAM_2	83649156
FAM_2	122815798
FAM_2	153948043
FAM_2	153948203
FAM_2	162417819
FAM_2	162418777
FAM_2	162421507
FAM_2	170022993
FAM_2	170022994
FAM_2	170022995
FAM_2	170023645
FAM_2	170023655
FAM_2	186896132
FAM_2	186896142
FAM_2	186896738
FAM_2	186897559
FAM_2	187426793
FAM_2	187426911
FAM_2	187426924
FAM_2	187426968
FAM_2	187428722
FAM_2	187429802
FAM_2	187431060
FAM_2	187431111
FAM_2	187431197
FAM_2	218928175
FAM_2	218928176
FAM_2	218928177
FAM_2	218930057
FAM_2	229588128
FAM_2	259909161
FAM_2	292487564
FAM_2	292898804
FAM_2	299075859
FAM_2	299076451
FAM_2	299078722
FAM_2	332163567
FAM_2	385787662
FAM_2	386307425
FAM_2	387872109
FAM_2	398098649
FAM_2	426276059
FAM_2	446404123
FAM_2	446404124
FAM_2	446404125
FAM_2	446404160
FAM_2	446520381
FAM_2	446520385
FAM_2	446520386
FAM_2	446723845
FAM_2	446723849
FAM_2	446859546
FAM_2	446859548
FAM_2	446859550
FAM_2	446859551
FAM_2	446859569
FAM_2	446859570
FAM_2	446859577
FAM_2	446860841
FAM_2	447038592
FAM_2	455420721
FAM_2	487392723
FAM_2	491152398
FAM_2	491173048
FAM_2	491278713
FAM_2	491295506
FAM_2	491296502
FAM_2	493712483
FAM_2	496187022
FAM_2	496189058
FAM_2	496189595
FAM_2	499224097
FAM_2	499224098
FAM_2	499310530
FAM_2	499313365
FAM_2	499313397
FAM_2	499423096
FAM_2	499423149
FAM_2	499629505
FAM_2	499629662
FAM_2	499629663
FAM_2	501390137
FAM_2	502669632
FAM_2	504052040
FAM_2	504345179
FAM_2	504429949
FAM_2	504432286
FAM_2	504432312
FAM_2	513469792
FAM_2	515700963
FAM_2	515824212
FAM_2	530708726
FAM_2	549144326
FAM_2	549145396
FAM_2	550873815
FAM_2	554685195
FAM_2	565424324
FAM_2	565455478
FAM_2	566688819
FAM_2	573022072
FAM_2	573022788
FAM_2	573023006
FAM_2	573023530
FAM_2	582978218
FAM_2	585377807
FAM_2	585378082
FAM_2	588285800
FAM_2	588285801
FAM_2	591396043
FAM_2	652526598
FAM_2	654054464
FAM_2	656273026
FAM_2	669788720
FAM_2	682102705
FAM_2	685230424
FAM_2	685230425
FAM_2	692294375
FAM_2	692344001
FAM_2	695266287
FAM_2	704456584
FAM_2	727731546
FAM_2	727731821
FAM_2	727731823
FAM_2	736860050
FAM_2	739089142
FAM_2	739089496
FAM_2	740644725
FAM_2	746360030
FAM_2	746369118
FAM_2	746369372
FAM_2	746369375
FAM_2	746369480
FAM_2	746370196
FAM_2	746370293
FAM_2	746370522
FAM_2	746370992
FAM_2	746370994
FAM_2	746371000
FAM_2	746371319
FAM_2	746371618
FAM_2	746373441
FAM_2	746379660
FAM_2	749624836
FAM_2	750409134
FAM_2	750409137
FAM_2	750409139
FAM_2	752833456
FAM_2	754090483
FAM_2	754090716
FAM_2	754090720
FAM_2	754219458
FAM_2	754880112
FAM_2	754880917
FAM_2	754880997
FAM_2	754881180
FAM_2	754881240
FAM_2	754881805
FAM_2	754882176
FAM_2	754882277
FAM_2	754884013
FAM_2	755647106
FAM_2	755648226
FAM_2	762205796
FAM_2	763164949
FAM_2	763274957
FAM_2	763333191
FAM_2	822033591
FAM_2	822033668
FAM_2	827107310
FAM_2	829619956
FAM_2	829619968
FAM_2	856730281
FAM_2	856734275
FAM_2	856736950
FAM_2	917179734
FAM_2	918221130
FAM_2	918221143
FAM_2	918221147
FAM_2	918221169
FAM_2	918221173
FAM_2	918221202
FAM_2	918221216
FAM_2	918221236
FAM_2	918221247
FAM_2	918221261
FAM_2	918221269
FAM_2	918221271
FAM_2	918221275
FAM_2	918221278
FAM_2	918221279
FAM_2	918221289
FAM_2	918221308
FAM_2	918221312
FAM_2	918221313
FAM_2	918221331
FAM_2	918221366
FAM_2	918221372
FAM_2	918221377
FAM_2	918221378
FAM_2	918221379
FAM_2	918221389
FAM_2	918221390
FAM_2	918221395
FAM_2	918221404
FAM_2	918221406
FAM_2	918221424
FAM_2	918221426
FAM_2	918221427
FAM_2	918221428
FAM_2	918221429
FAM_2	918221432
FAM_2	918221434
FAM_2	918221435
FAM_2	918221437
FAM_2	918221441
FAM_2	918221442
FAM_2	918221446
FAM_2	918221460
FAM_2	918221475
FAM_2	918221484
FAM_2	918221488
FAM_2	918221500
FAM_2	918221512
FAM_2	918221517
FAM_2	918221523
FAM_2	918221526
FAM_2	918221527
FAM_2	918221528
FAM_2	918221533
FAM_2	918221536
FAM_2	918221537
FAM_2	918221538
FAM_2	A464_1064
FAM_2	A464_1177
FAM_2	A464_1186
FAM_2	A464_767
FAM_2	A464_RS05220
FAM_2	A464_RS06655
FAM_2	CE10_1660
FAM_2	CFSAN001921_05580
FAM_2	CFSAN001921_11905
FAM_2	CFSAN001921_13030
FAM_2	CFSAN001992_07430
FAM_2	CFSAN002050_10550
FAM_2	CFSAN002050_RS14310
FAM_2	EC042_1600
FAM_2	ECO26_1526
FAM_2	ECO26_3663
FAM_2	ECO26_3665
FAM_2	ECs1560
FAM_2	ECs1568
FAM_2	ECUMN_1724
FAM_2	G2583_2384
FAM_2	IA1_04065
FAM_2	IA1_RS05220
FAM_2	IA1_RS11245
FAM_2	SARI_00212
FAM_2	SARI_00292
FAM_2	SARI_00895
FAM_2	SARI_00897
FAM_2	SARI_01080
FAM_2	SARI_01875
FAM_2	SARI_01876
FAM_2	SARI_02125
FAM_2	SARI_02393
FAM_2	SBG_0688
FAM_2	SBG_0969
FAM_2	SBG_1076
FAM_2	SBG_RS05055
FAM_2	SBG_RS05660
FAM_2	SC0798
FAM_2	SC1004
FAM_2	SC2579
FAM_2	SCA50_0869
FAM_2	SCA50_1085
FAM_2	SCA50_2759
FAM_2	SD3246_0872
FAM_2	SD3246_1101
FAM_2	SD3246_2505
FAM_2	SeAg_B0835
FAM_2	SeAg_B1257
FAM_2	SEEB0189_08355
FAM_2	SEEB0189_15355
FAM_2	SEEH1578_13395
FAM_2	SEEH1578_20475
FAM_2	SeHA_C0926
FAM_2	SeHA_C2479
FAM_2	SEN0916
FAM_2	SEN2224
FAM_2	SeSA_A0949
FAM_2	SL1344_0776
FAM_2	SL1344_0991
FAM_2	SL1344_2217
FAM_2	SL1344_2546
FAM_2	SNSL254_A0863
FAM_2	SNSL254_A1092
FAM_2	SNSL254_A2425
FAM_2	SNSL254_A2788
FAM_2	SPAB_00755
FAM_2	SPAB_02716
FAM_2	SPC_1065
FAM_2	SPC_1470
FAM_2	SPC_2698
FAM_2	STBHUCCB_6690
FAM_2	STBHUCCB_RS10640
FAM_2	STM0800
FAM_2	STM1051
FAM_2	STM2241
FAM_2	STM2584
FAM_2	STMMW_08521
FAM_2	STMMW_22721
FAM_2	STMMW_26001
FAM_2	STMMW_RS05455
FAM_2	STMUK_0805
FAM_2	STMUK_1020
FAM_2	STMUK_2272
FAM_2	STMUK_2616
FAM_2	STU288_01605
FAM_2	STU288_07585
FAM_2	STU288_10410
FAM_2	STU288_RS09425
FAM_2	SU5_01471
FAM_2	SU5_02836
FAM_2	t0623
FAM_2	WP_026433842.1
FAM_2	X506_RS13995
FAM_3	15595242
FAM_3	15599036
FAM_3	16082697
FAM_3	16082755
FAM_3	28867731
FAM_3	28871724
FAM_3	28871726
FAM_3	28901182
FAM_3	29171493
FAM_3	51593869
FAM_3	51593936
FAM_3	116053766
FAM_3	122815836
FAM_3	122815839
FAM_3	123444362
FAM_3	145301097
FAM_3	145301394
FAM_3	162417742
FAM_3	162417751
FAM_3	186897510
FAM_3	186897541
FAM_3	197286538
FAM_3	218888792
FAM_3	218889875
FAM_3	238709461
FAM_3	238713437
FAM_3	238897623
FAM_3	238898106
FAM_3	238899245
FAM_3	268160712
FAM_3	292490121
FAM_3	292901124
FAM_3	326793738
FAM_3	332162790
FAM_3	332163606
FAM_3	332163612
FAM_3	386307379
FAM_3	386307386
FAM_3	386309755
FAM_3	404613693
FAM_3	407987777
FAM_3	426274577
FAM_3	433660377
FAM_3	489204725
FAM_3	490481630
FAM_3	493868497
FAM_3	502947900
FAM_3	513469064
FAM_3	517520780
FAM_3	518276096
FAM_3	529238365
FAM_3	537107890
FAM_3	543445675
FAM_3	554684188
FAM_3	555267900
FAM_3	558647124
FAM_3	565423117
FAM_3	565454537
FAM_3	566687999
FAM_3	612334772
FAM_3	612335162
FAM_3	637093636
FAM_3	666921639
FAM_3	669788601
FAM_3	692295184
FAM_3	703561979
FAM_3	735672806
FAM_3	739087282
FAM_3	748604179
FAM_3	759894004
FAM_3	759911401
FAM_3	764674668
FAM_3	A464_2902
FAM_3	CFSAN001921_02685
FAM_3	CFSAN001992_19135
FAM_3	CFSAN002050_20690
FAM_3	I137_13700
FAM_3	IA1_13765
FAM_3	SARI_00095
FAM_3	SC2810
FAM_3	SCA50_2996
FAM_3	SD3246_3085
FAM_3	SeAg_B3000
FAM_3	SEEB0189_05780
FAM_3	SEN2720
FAM_3	SeSA_A3031
FAM_3	SG2781
FAM_3	SL1344_2858
FAM_3	SNSL254_A3083
FAM_3	SPA2736
FAM_3	SPAB_03580
FAM_3	SPC_2920
FAM_3	SSPA2550
FAM_3	STM2878
FAM_3	STMMW_28401
FAM_3	STMUK_2867
FAM_3	STU288_14545
FAM_3	t2780
FAM_4	15596905
FAM_4	16082717
FAM_4	28898431
FAM_4	28901217
FAM_4	31983588
FAM_4	37527618
FAM_4	51593897
FAM_4	82524572
FAM_4	83646026
FAM_4	83647768
FAM_4	85058552
FAM_4	85059266
FAM_4	91190827
FAM_4	116049658
FAM_4	122815801
FAM_4	126174176
FAM_4	145301448
FAM_4	156974030
FAM_4	162417812
FAM_4	186897563
FAM_4	187426994
FAM_4	218892338
FAM_4	238697703
FAM_4	238703832
FAM_4	238713338
FAM_4	238727286
FAM_4	253988543
FAM_4	253990931
FAM_4	262394148
FAM_4	268160677
FAM_4	292488072
FAM_4	292899283
FAM_4	294141024
FAM_4	309368351
FAM_4	309371160
FAM_4	332159942
FAM_4	332163571
FAM_4	347605412
FAM_4	377814842
FAM_4	386307421
FAM_4	386310969
FAM_4	404619959
FAM_4	410472084
FAM_4	412339144
FAM_4	426276569
FAM_4	433657791
FAM_4	433660409
FAM_4	441429754
FAM_4	446474200
FAM_4	446474206
FAM_4	446858146
FAM_4	447002486
FAM_4	447002887
FAM_4	480569329
FAM_4	480569330
FAM_4	480571625
FAM_4	490472417
FAM_4	491170898
FAM_4	492850814
FAM_4	493387209
FAM_4	493437340
FAM_4	493733881
FAM_4	493756163
FAM_4	495438628
FAM_4	495821896
FAM_4	496186016
FAM_4	496433975
FAM_4	496835147
FAM_4	497384036
FAM_4	498134752
FAM_4	498244816
FAM_4	499846502
FAM_4	500111381
FAM_4	502610733
FAM_4	502671280
FAM_4	502671281
FAM_4	503715037
FAM_4	506350628
FAM_4	511101407
FAM_4	515611844
FAM_4	515663855
FAM_4	515755658
FAM_4	517523764
FAM_4	518276602
FAM_4	518679184
FAM_4	518679185
FAM_4	521077733
FAM_4	522069367
FAM_4	525847176
FAM_4	525951346
FAM_4	525958330
FAM_4	530710133
FAM_4	543444713
FAM_4	543445025
FAM_4	543942639
FAM_4	545112339
FAM_4	550871995
FAM_4	550912967
FAM_4	554685142
FAM_4	564966887
FAM_4	565424786
FAM_4	565455940
FAM_4	566689281
FAM_4	568242558
FAM_4	572735040
FAM_4	573018275
FAM_4	573021243
FAM_4	573022644
FAM_4	582964495
FAM_4	582978169
FAM_4	584470476
FAM_4	594398635
FAM_4	595640542
FAM_4	595643907
FAM_4	604180688
FAM_4	612336540
FAM_4	640714292
FAM_4	643603831
FAM_4	643603834
FAM_4	647807462
FAM_4	648232294
FAM_4	652526917
FAM_4	655086030
FAM_4	655141203
FAM_4	655158658
FAM_4	655276458
FAM_4	657624740
FAM_4	665930565
FAM_4	671504142
FAM_4	684197010
FAM_4	685482138
FAM_4	685485931
FAM_4	689266083
FAM_4	689266776
FAM_4	692293572
FAM_4	698966233
FAM_4	698967326
FAM_4	699003919
FAM_4	700286895
FAM_4	703561982
FAM_4	703566481
FAM_4	704379775
FAM_4	735672793
FAM_4	735672809
FAM_4	735682680
FAM_4	736830991
FAM_4	736876350
FAM_4	736960211
FAM_4	738194570
FAM_4	738771833
FAM_4	740323536
FAM_4	740424279
FAM_4	740424483
FAM_4	746349134
FAM_4	746361930
FAM_4	746366776
FAM_4	749311433
FAM_4	750621761
FAM_4	752822768
FAM_4	754748776
FAM_4	759853509
FAM_4	759912038
FAM_4	759944099
FAM_4	762989072
FAM_4	763281932
FAM_4	764683416
FAM_4	766751603
FAM_4	806533869
FAM_4	806790425
FAM_4	806793454
FAM_4	806793455
FAM_4	806808606
FAM_4	806809419
FAM_4	806809420
FAM_4	808994467
FAM_4	822033719
FAM_4	827350613
FAM_4	837914002
FAM_4	837943163
FAM_4	850375345
FAM_4	850376390
FAM_4	896005640
FAM_4	918222458
FAM_4	CFSAN001921_10145
FAM_4	CFSAN001992_04590
FAM_4	CFSAN002050_13395
FAM_4	D779_1164
FAM_4	E2348C_3934
FAM_4	E2348C_3935
FAM_4	ECO26_5284
FAM_4	ECO26_5285
FAM_4	ECs4554
FAM_4	ECs4555
FAM_4	G2583_4409
FAM_4	G2583_4410
FAM_4	I137_05605
FAM_4	IA1_06905
FAM_4	SARI_01581
FAM_4	SC1421
FAM_4	SCA50_1515
FAM_4	SD3246_1889
FAM_4	SeAg_B1773
FAM_4	SEEB0189_12535
FAM_4	SEEH1578_16235
FAM_4	SeHA_C1533
FAM_4	SEN1645
FAM_4	SeSA_A1496
FAM_4	SG1716
FAM_4	SL1344_1334
FAM_4	SNSL254_A1511
FAM_4	SPA1453
FAM_4	SPAB_01925
FAM_4	SPC_2329
FAM_4	SSPA1351
FAM_4	STBHUCCB_13580
FAM_4	STM1400
FAM_4	STMMW_14051
FAM_4	STMUK_1366
FAM_4	STU288_03320
FAM_4	SU5_02017
FAM_4	t1268
FAM_5	31983578
FAM_5	56404000
FAM_5	82524431
FAM_5	82524574
FAM_5	187426944
FAM_5	187426946
FAM_5	225200869
FAM_5	377816359
FAM_5	446824542
FAM_5	447045658
FAM_5	447045660
FAM_5	447045661
FAM_5	447045689
FAM_5	447089259
FAM_5	447089265
FAM_5	447089269
FAM_5	493707803
FAM_5	493712455
FAM_5	493739231
FAM_5	493756663
FAM_5	499629669
FAM_5	502671288
FAM_5	502671461
FAM_5	502672238
FAM_5	502672244
FAM_5	554684361
FAM_5	554685005
FAM_5	555265708
FAM_5	585378117
FAM_5	652342915
FAM_5	740644629
FAM_5	CFSAN001921_09090
FAM_5	CFSAN001921_11050
FAM_5	CFSAN001992_03525
FAM_5	CFSAN001992_05485
FAM_5	CFSAN002050_12510
FAM_5	CFSAN002050_14410
FAM_5	E2348C_3942
FAM_5	ECO26_1641
FAM_5	ECO26_1817
FAM_5	ECO26_5277
FAM_5	ECs1825
FAM_5	ECs3485
FAM_5	ECs4562
FAM_5	G2583_0344
FAM_5	G2583_3204
FAM_5	G2583_4417
FAM_5	I137_04710
FAM_5	IA1_06040
FAM_5	IA1_07935
FAM_5	SARI_01376
FAM_5	SARI_01766
FAM_5	SC1174
FAM_5	SC1599
FAM_5	SCA50_1263
FAM_5	SCA50_1709
FAM_5	SD3246_1690
FAM_5	SD3246_2079
FAM_5	SeAg_B1559
FAM_5	SeAg_B1960
FAM_5	SEEB0189_11500
FAM_5	SEEB0189_13450
FAM_5	SEEH1578_15355
FAM_5	SEEH1578_17255
FAM_5	SeHA_C1340
FAM_5	SeHA_C1780
FAM_5	SEN1454
FAM_5	SEN1825
FAM_5	SeSA_A1302
FAM_5	SeSA_A1719
FAM_5	SG1897
FAM_5	SL1344_1161
FAM_5	SL1344_1532
FAM_5	SNSL254_A1325
FAM_5	SNSL254_A1716
FAM_5	SPA1626
FAM_5	SPAB_01680
FAM_5	SPAB_02292
FAM_5	SPC_2133
FAM_5	SPC_2521
FAM_5	SSPA1511
FAM_5	STBHUCCB_16080
FAM_5	STBHUCCB_18020
FAM_5	STM1224
FAM_5	STM1602
FAM_5	STMMW_12331
FAM_5	STMMW_15971
FAM_5	STMUK_1192
FAM_5	STMUK_1571
FAM_5	STU288_02455
FAM_5	STU288_04355
FAM_5	SU5_01850
FAM_5	SU5_02214
FAM_5	t1511
FAM_5	t1696
FAM_6	16082709
FAM_6	16520054
FAM_6	27377169
FAM_6	27377251
FAM_6	28867817
FAM_6	28868578
FAM_6	37526302
FAM_6	37527650
FAM_6	51593883
FAM_6	71725192
FAM_6	71725194
FAM_6	83643147
FAM_6	83643620
FAM_6	122815795
FAM_6	156975105
FAM_6	162417779
FAM_6	186897554
FAM_6	253989576
FAM_6	292487230
FAM_6	292900395
FAM_6	299076564
FAM_6	332163562
FAM_6	386307341
FAM_6	407991293
FAM_6	407991858
FAM_6	426277300
FAM_6	480570643
FAM_6	491816844
FAM_6	496837629
FAM_6	500117272
FAM_6	515540788
FAM_6	515682502
FAM_6	515683358
FAM_6	515756908
FAM_6	521075819
FAM_6	530710164
FAM_6	560881808
FAM_6	565426454
FAM_6	565457438
FAM_6	566690758
FAM_6	572735008
FAM_6	591395999
FAM_6	604180656
FAM_6	637099295
FAM_6	658654658
FAM_6	694164494
FAM_6	699003886
FAM_6	699005015
FAM_6	703569741
FAM_6	736859430
FAM_6	738772029
FAM_6	754104623
FAM_6	754219933
FAM_6	754220633
FAM_6	WP_019701779.1
FAM_6	WP_026434077.1
FAM_7	27376815
FAM_7	27376965
FAM_7	71725261
FAM_7	71733491
FAM_7	299075988
FAM_7	299076282
FAM_7	299076369
FAM_7	299078558
FAM_7	299078559
FAM_7	299079218
FAM_7	492842544
FAM_7	499311002
FAM_7	499312506
FAM_7	499312835
FAM_7	499313448
FAM_7	499364785
FAM_7	503857468
FAM_7	503857469
FAM_7	504428422
FAM_7	504429751
FAM_7	504431576
FAM_7	504431854
FAM_7	504432346
FAM_7	505284299
FAM_7	515336866
FAM_7	549147763
FAM_7	549147765
FAM_7	704460916
FAM_7	737912816
FAM_7	739116290
FAM_7	746370260
FAM_7	746371303
FAM_7	746371322
FAM_7	750357404
FAM_7	752834990
FAM_7	762206192
FAM_7	763038056
FAM_7	766561522
FAM_7	806533947
FAM_7	822550045
FAM_7	827107306
FAM_7	829175507
FAM_7	856727989
FAM_7	856732048
FAM_7	856736113
FAM_7	916848230
FAM_8	446415028
FAM_8	502669529
FAM_8	554684030
FAM_8	554684798
FAM_8	595642678
FAM_8	CFSAN001921_19645
FAM_8	CFSAN001921_RS06090
FAM_8	CFSAN002050_03605
FAM_8	E2348C_1041
FAM_8	E2348C_3231
FAM_8	ECO26_5294
FAM_8	ECs0846
FAM_8	ECs3857
FAM_8	G2583_0347
FAM_8	G2583_0995
FAM_8	I137_16380
FAM_8	SARI_03503
FAM_8	SC4040
FAM_8	SCA50_4315
FAM_8	SD3246_2179
FAM_8	SD3246_4422
FAM_8	SeAg_B4401
FAM_8	SEEB0189_21570
FAM_8	SEEH1578_19960
FAM_8	SeHA_C2367
FAM_8	SEN1920
FAM_8	SEN3941
FAM_8	SL1344_1928
FAM_8	SL1344_2113
FAM_8	SL1344_4096
FAM_8	SNSL254_A2323
FAM_8	SPAB_00887
FAM_8	SPAB_05147
FAM_8	SPC_3989
FAM_8	STM2137
FAM_8	STM4157
FAM_8	STMMW_19812
FAM_8	STMMW_21681
FAM_8	STMMW_41101
FAM_8	STMUK_1979
FAM_8	STMUK_2166
FAM_8	STMUK_4141
FAM_8	STU288_07070
FAM_8	STU288_20885
FAM_8	SU5_02730
FAM_8	X506_RS08430
FAM_9	21230703
FAM_9	21231082
FAM_9	29171488
FAM_9	71737445
FAM_9	259908030
FAM_9	292488741
FAM_9	292899895
FAM_9	299076840
FAM_9	299078553
FAM_9	299079192
FAM_9	377815181
FAM_9	385788785
FAM_9	387870842
FAM_9	426275813
FAM_9	492836245
FAM_9	495847740
FAM_9	499312475
FAM_9	499361909
FAM_9	499364084
FAM_9	499665264
FAM_9	499666745
FAM_9	500120502
FAM_9	502209664
FAM_9	503361049
FAM_9	503855054
FAM_9	504320024
FAM_9	504432351
FAM_9	515701233
FAM_9	516412803
FAM_9	549144215
FAM_9	549148045
FAM_9	565425388
FAM_9	565456540
FAM_9	566689883
FAM_9	637089258
FAM_9	652341276
FAM_9	652346724
FAM_9	652527841
FAM_9	652527844
FAM_9	654995396
FAM_9	656272743
FAM_9	666921289
FAM_9	704479268
FAM_9	736960841
FAM_9	749170445
FAM_9	752835186
FAM_9	752835657
FAM_9	752836412
FAM_9	754104635
FAM_9	755648246
FAM_9	822551826
FAM_9	835400259
FAM_9	WP_026432695.1
FAM_9	WP_035227168.1
FAM_10	15605307
FAM_10	15618718
FAM_10	53716467
FAM_10	123443722
FAM_10	166154793
FAM_10	188534032
FAM_10	188534805
FAM_10	197286512
FAM_10	238702411
FAM_10	238898602
FAM_10	259908633
FAM_10	283473506
FAM_10	292487276
FAM_10	292900352
FAM_10	347604446
FAM_10	377814888
FAM_10	378949722
FAM_10	385788195
FAM_10	387871518
FAM_10	426277347
FAM_10	426410521
FAM_10	446167935
FAM_10	446167936
FAM_10	490383480
FAM_10	490386679
FAM_10	490668407
FAM_10	491064628
FAM_10	493387420
FAM_10	493710058
FAM_10	493713548
FAM_10	493756735
FAM_10	497559728
FAM_10	497918124
FAM_10	499194718
FAM_10	499316414
FAM_10	499409959
FAM_10	499448702
FAM_10	499644044
FAM_10	499720313
FAM_10	499776883
FAM_10	503477663
FAM_10	507921538
FAM_10	513467081
FAM_10	516410210
FAM_10	517933180
FAM_10	529238339
FAM_10	554684195
FAM_10	555267893
FAM_10	558647098
FAM_10	560181523
FAM_10	564967139
FAM_10	565426496
FAM_10	565457480
FAM_10	566690800
FAM_10	598888281
FAM_10	669788607
FAM_10	685169671
FAM_10	692293398
FAM_10	692294408
FAM_10	698966554
FAM_10	746349959
FAM_10	746364127
FAM_10	748596731
FAM_10	754059986
FAM_10	759578085
FAM_10	759885423
FAM_10	759956566
FAM_10	762989010
FAM_10	764674643
FAM_10	769912069
FAM_10	782674825
FAM_10	808995117
FAM_10	837943883
FAM_10	A464_2909
FAM_10	CE10_4294
FAM_10	CFSAN001921_02650
FAM_10	CFSAN001992_19100
FAM_10	CFSAN002050_20725
FAM_10	EC042_4008
FAM_10	ECUMN_4182
FAM_10	I137_13735
FAM_10	IA1_13800
FAM_10	SARI_00088
FAM_10	SBG_2505
FAM_10	SC2817
FAM_10	SCA50_3003
FAM_10	SD3246_3092
FAM_10	SeAg_B3007
FAM_10	SEEB0189_05745
FAM_10	SEEH1578_23235
FAM_10	SeHA_C3075
FAM_10	SEN2726
FAM_10	SeSA_A3038
FAM_10	SG2787
FAM_10	SL1344_2864
FAM_10	SNSL254_A3090
FAM_10	SPA2743
FAM_10	SPAB_03588
FAM_10	SPC_2927
FAM_10	SSPA2557
FAM_10	STBHUCCB_29310
FAM_10	STM2885
FAM_10	STMMW_28471
FAM_10	STMUK_2874
FAM_10	STU288_14580
FAM_10	SU5_03366
FAM_10	t2787
FAM_11	21232687
FAM_11	28867816
FAM_11	394729300
FAM_11	407991909
FAM_11	455420854
FAM_11	499312399
FAM_11	502669049
FAM_11	515538396
FAM_11	515682574
FAM_11	549144979
FAM_11	643608797
FAM_11	836723307
FAM_11	917174602
FAM_11	E2348C_1044
FAM_11	ECs0850
FAM_11	G2583_1000
FAM_11	SARI_02033
FAM_11	WP_019702312.1
FAM_12	299075117
FAM_12	299075933
FAM_12	299076071
FAM_12	299076072
FAM_12	299078549
FAM_12	299078714
FAM_12	299078715
FAM_12	330807421
FAM_12	489290068
FAM_12	499310531
FAM_12	499310963
FAM_12	499310964
FAM_12	499313436
FAM_12	499488653
FAM_12	499489416
FAM_12	499873335
FAM_12	504208998
FAM_12	504429950
FAM_12	504430092
FAM_12	504430093
FAM_12	504431258
FAM_12	504432145
FAM_12	505161085
FAM_12	652526629
FAM_12	740323849
FAM_12	740328779
FAM_12	753868610
FAM_12	754217781
FAM_12	754879480
FAM_12	762205996
FAM_12	762206044
FAM_12	763165328
FAM_12	763165381
FAM_12	763165675
FAM_12	763165881
FAM_12	806534162
FAM_12	819028389
FAM_12	819034994
FAM_12	819037308
FAM_12	836723444
FAM_12	918367668
FAM_12	WP_026433701.1
FAM_13	28867732
FAM_13	71737463
FAM_13	445944603
FAM_13	447023512
FAM_13	447044404
FAM_13	502672949
FAM_13	594398900
FAM_13	594399272
FAM_13	637092688
FAM_13	666921646
FAM_13	736833450
FAM_13	A464_2720
FAM_13	E2348C_0723
FAM_13	ECO26_0898
FAM_13	ECs2714
FAM_13	G2583_2428
FAM_13	SARI_00261
FAM_13	SBG_2380
FAM_14	299075147
FAM_14	299075829
FAM_14	299075830
FAM_14	299076045
FAM_14	499311294
FAM_14	499312641
FAM_14	499313369
FAM_14	499313370
FAM_14	499313539
FAM_14	500118237
FAM_14	502209499
FAM_14	503357823
FAM_14	503357846
FAM_14	503358872
FAM_14	504429935
FAM_14	504431300
FAM_14	504432290
FAM_14	516383599
FAM_14	703115168
FAM_14	738096203
FAM_14	740403375
FAM_14	740705434
FAM_14	746377668
FAM_14	754218710
FAM_14	754220356
FAM_14	754945868
FAM_14	754947232
FAM_14	755749658
FAM_14	756185103
FAM_14	756185303
FAM_14	762206058
FAM_14	806533156
FAM_14	806533157
FAM_14	806533585
FAM_14	822553314
FAM_14	827201728
FAM_14	917628874
FAM_14	WP_026433324.1
FAM_14	WP_035226215.1
FAM_15	28901235
FAM_15	31983559
FAM_15	82524410
FAM_15	187426801
FAM_15	238704910
FAM_15	433660427
FAM_15	446969683
FAM_15	491222998
FAM_15	525848522
FAM_15	643603919
FAM_15	665929420
FAM_15	669789798
FAM_15	754090558
FAM_15	759893770
FAM_15	806793619
FAM_15	A464_4233
FAM_15	CFSAN001992_03030
FAM_15	ECO26_2610
FAM_15	ECO26_5248
FAM_15	SBG_3687
FAM_15	SPA1186
FAM_15	SSPA1101
FAM_16	31983550
FAM_16	82524507
FAM_16	123442682
FAM_16	187426771
FAM_16	446628253
FAM_16	446628255
FAM_16	446873727
FAM_16	493707616
FAM_16	502672945
FAM_16	507920622
FAM_16	513469066
FAM_16	560179080
FAM_16	564971033
FAM_16	594398098
FAM_16	643599995
FAM_16	643608794
FAM_16	692294013
FAM_16	692294146
FAM_16	692295158
FAM_16	696365848
FAM_16	757514174
FAM_16	757515736
FAM_16	806534986
FAM_16	A464_RS10570
FAM_16	E2348C_0718
FAM_16	E2348C_1444
FAM_16	ECO26_0889
FAM_16	ECO26_1810
FAM_16	ECs0848
FAM_16	ECs1814
FAM_16	G2583_0998
FAM_16	G2583_1592
FAM_16	SBG_RS09740
FAM_17	28868580
FAM_17	28871842
FAM_17	146306605
FAM_17	330807773
FAM_17	330808976
FAM_17	378949062
FAM_17	378951395
FAM_17	394729650
FAM_17	407991295
FAM_17	407992282
FAM_17	489290671
FAM_17	515700587
FAM_17	516414275
FAM_17	518241071
FAM_17	591393392
FAM_17	633676526
FAM_17	637093782
FAM_17	637100135
FAM_17	654782480
FAM_17	658653152
FAM_17	658654552
FAM_17	746364869
FAM_17	746516207
FAM_17	753788715
FAM_17	754106233
FAM_17	762206189
FAM_18	82524452
FAM_18	157042767
FAM_18	157042768
FAM_18	187426772
FAM_18	446880456
FAM_18	446880457
FAM_18	446880458
FAM_18	446880460
FAM_18	ECO26_1525
FAM_18	ECO26_1814
FAM_18	ECs1567
FAM_18	ECs1821
FAM_18	G2583_0348
FAM_18	G2583_RS08120
FAM_19	28868585
FAM_19	50121041
FAM_19	71734405
FAM_19	188532693
FAM_19	229588256
FAM_19	251789626
FAM_19	253688566
FAM_19	259909691
FAM_19	271500540
FAM_19	292487045
FAM_19	292900570
FAM_19	307131102
FAM_19	326794350
FAM_19	377814923
FAM_19	385787173
FAM_19	387872679
FAM_19	394729271
FAM_19	403058701
FAM_19	409759683
FAM_19	426277689
FAM_19	440232515
FAM_19	504432483
FAM_19	507922079
FAM_19	513470802
FAM_19	515153106
FAM_19	516411627
FAM_19	550649958
FAM_19	555224476
FAM_19	560881890
FAM_19	565426281
FAM_19	565457265
FAM_19	566690585
FAM_19	568601918
FAM_19	570360777
FAM_19	570361888
FAM_19	573000706
FAM_19	594397735
FAM_19	641745472
FAM_19	646232271
FAM_19	652345319
FAM_19	652738682
FAM_19	658654235
FAM_19	666921268
FAM_19	672933449
FAM_19	679624852
FAM_19	679640067
FAM_19	687256931
FAM_19	689263610
FAM_19	690278698
FAM_19	690283048
FAM_19	690285246
FAM_19	739116326
FAM_20	28868096
FAM_20	28871846
FAM_20	71725170
FAM_20	299075342
FAM_20	407991864
FAM_20	493386343
FAM_20	499312841
FAM_20	500119886
FAM_20	503360210
FAM_20	503361112
FAM_20	504432609
FAM_20	505162255
FAM_20	515684257
FAM_20	637089451
FAM_20	746373196
FAM_20	754218233
FAM_20	806533425
FAM_20	819030582
FAM_20	822550706
FAM_20	829175491
FAM_20	WP_026432984.1
FAM_21	53716468
FAM_21	56404015
FAM_21	82524571
FAM_21	123443721
FAM_21	187426821
FAM_21	283473507
FAM_21	378949723
FAM_21	446327616
FAM_21	446327623
FAM_21	446829523
FAM_21	446829526
FAM_21	490308121
FAM_21	493710057
FAM_21	493867275
FAM_21	497581967
FAM_21	545115188
FAM_21	554684194
FAM_21	555267894
FAM_21	560181522
FAM_21	564967140
FAM_21	669788606
FAM_21	698966555
FAM_21	739087546
FAM_21	746349962
FAM_21	746371041
FAM_21	748184988
FAM_21	757604255
FAM_21	759576651
FAM_21	759885884
FAM_21	759910206
FAM_21	759956528
FAM_21	764674645
FAM_21	782674823
FAM_21	806533868
FAM_21	806808607
FAM_21	808995119
FAM_21	822033709
FAM_21	837943886
FAM_21	850376342
FAM_21	A464_2908
FAM_21	CFSAN001921_02655
FAM_21	CFSAN001992_19105
FAM_21	CFSAN002050_20720
FAM_21	I137_13730
FAM_21	IA1_13795
FAM_21	SARI_00089
FAM_21	SBG_2504
FAM_21	SC2816
FAM_21	SCA50_3002
FAM_21	SD3246_3091
FAM_21	SEEB0189_05750
FAM_21	SEEH1578_23230
FAM_21	SeHA_C3074
FAM_21	SEN2725
FAM_21	SeSA_A3037
FAM_21	SG2786
FAM_21	SL1344_2863
FAM_21	SNSL254_A3089
FAM_21	SPA2742
FAM_21	SPAB_03587
FAM_21	SPC_2926
FAM_21	SSPA2556
FAM_21	STBHUCCB_29300
FAM_21	STM2884
FAM_21	STMMW_28461
FAM_21	STMUK_2873
FAM_21	STU288_14575
FAM_21	SU5_03365
FAM_21	t2786
FAM_22	77747795
FAM_22	299075184
FAM_22	299075228
FAM_22	299075229
FAM_22	299075230
FAM_22	299078682
FAM_22	499310560
FAM_22	499312700
FAM_22	499312755
FAM_22	499362724
FAM_22	499579111
FAM_22	503855613
FAM_22	503855614
FAM_22	504320025
FAM_22	504431404
FAM_22	504431405
FAM_22	505284727
FAM_22	515684225
FAM_22	549147050
FAM_22	549147051
FAM_22	740404066
FAM_22	746515389
FAM_22	752834392
FAM_22	754104968
FAM_22	755747500
FAM_22	759360049
FAM_22	766561871
FAM_22	822492580
FAM_22	829175347
FAM_22	856728755
FAM_22	856728756
FAM_22	856732809
FAM_22	856732810
FAM_22	856738403
FAM_22	856738404
FAM_22	WP_035226699.1
FAM_23	28868097
FAM_23	71725175
FAM_23	77747780
FAM_23	299079841
FAM_23	407987715
FAM_23	489474911
FAM_23	489566482
FAM_23	495847192
FAM_23	499309437
FAM_23	499364867
FAM_23	499579962
FAM_23	499668442
FAM_23	500120668
FAM_23	501335207
FAM_23	502211066
FAM_23	503303985
FAM_23	503361265
FAM_23	503857556
FAM_23	549147876
FAM_23	648420477
FAM_23	755650350
FAM_23	806534877
FAM_23	856731189
FAM_23	856735237
FAM_23	856739207
FAM_23	WP_026432320.1
FAM_24	16520035
FAM_24	21230674
FAM_24	146305274
FAM_24	299076640
FAM_24	495850840
FAM_24	497154598
FAM_24	498053733
FAM_24	499216425
FAM_24	499313422
FAM_24	499314026
FAM_24	499665358
FAM_24	499726486
FAM_24	503855134
FAM_24	504432642
FAM_24	504670453
FAM_24	505284533
FAM_24	516413652
FAM_24	549144327
FAM_24	651622939
FAM_24	703206278
FAM_24	727815109
FAM_24	738414038
FAM_24	746479228
FAM_24	746493656
FAM_24	746517466
FAM_24	752834265
FAM_24	754963446
FAM_24	757574033
FAM_24	763038055
FAM_24	827103909
FAM_24	835436041
FAM_24	856728011
FAM_24	856732070
FAM_24	856736134
FAM_24	WP_041676491.1
FAM_25	15596906
FAM_25	16082716
FAM_25	28898430
FAM_25	37527617
FAM_25	51593896
FAM_25	91190828
FAM_25	116049659
FAM_25	122815800
FAM_25	145301447
FAM_25	156974031
FAM_25	162417734
FAM_25	186897562
FAM_25	218892337
FAM_25	253988544
FAM_25	262394149
FAM_25	268160676
FAM_25	309368352
FAM_25	332163570
FAM_25	386307422
FAM_25	404619958
FAM_25	433657790
FAM_25	480571626
FAM_25	489204481
FAM_25	495438630
FAM_25	506426338
FAM_25	515663856
FAM_25	515755657
FAM_25	518276603
FAM_25	525951347
FAM_25	525958331
FAM_25	530710132
FAM_25	537119426
FAM_25	543444712
FAM_25	543942638
FAM_25	550871997
FAM_25	572735041
FAM_25	584470475
FAM_25	604180689
FAM_25	612336539
FAM_25	658927222
FAM_25	684197009
FAM_25	699003920
FAM_25	703561981
FAM_25	759996795
FAM_25	806532025
FAM_26	31983586
FAM_26	53716477
FAM_26	82524570
FAM_26	85057984
FAM_26	123443720
FAM_26	187426857
FAM_26	188534030
FAM_26	188534803
FAM_26	197286510
FAM_26	238702409
FAM_26	259908631
FAM_26	292487278
FAM_26	292488074
FAM_26	292899285
FAM_26	292900350
FAM_26	377814890
FAM_26	378949724
FAM_26	385788197
FAM_26	387871516
FAM_26	426276571
FAM_26	426277349
FAM_26	426410519
FAM_26	446855003
FAM_26	446855004
FAM_26	446950776
FAM_26	446950777
FAM_26	490293014
FAM_26	498134749
FAM_26	504469980
FAM_26	507921536
FAM_26	513467079
FAM_26	516410208
FAM_26	518085493
FAM_26	529238337
FAM_26	554684193
FAM_26	555267895
FAM_26	560181521
FAM_26	565424788
FAM_26	565426498
FAM_26	565455942
FAM_26	565457482
FAM_26	566689283
FAM_26	566690802
FAM_26	573019666
FAM_26	573020256
FAM_26	573023758
FAM_26	595640544
FAM_26	644991038
FAM_26	669788605
FAM_26	685169713
FAM_26	685169761
FAM_26	689266777
FAM_26	692293396
FAM_26	692294406
FAM_26	698966556
FAM_26	739116446
FAM_26	740424489
FAM_26	740644765
FAM_26	746349964
FAM_26	746366773
FAM_26	748183541
FAM_26	748596730
FAM_26	748603843
FAM_26	749308519
FAM_26	752552259
FAM_26	759425683
FAM_26	759885887
FAM_26	759912057
FAM_26	759956569
FAM_26	762989015
FAM_26	764674648
FAM_26	769912071
FAM_26	806790460
FAM_26	806808635
FAM_26	808995121
FAM_26	822033710
FAM_26	837943888
FAM_26	850375370
FAM_26	A464_2907
FAM_26	CE10_4296
FAM_26	CFSAN001921_02660
FAM_26	CFSAN001992_19110
FAM_26	CFSAN002050_20715
FAM_26	EC042_4010
FAM_26	ECUMN_4184
FAM_26	I137_13725
FAM_26	IA1_13790
FAM_26	SARI_00090
FAM_26	SBG_2503
FAM_26	SC2815
FAM_26	SCA50_3001
FAM_26	SD3246_3090
FAM_26	SeAg_B3005
FAM_26	SEEB0189_05755
FAM_26	SEEH1578_23225
FAM_26	SeHA_C3073
FAM_26	SEN2724
FAM_26	SeSA_A3036
FAM_26	SG2785
FAM_26	SL1344_2862
FAM_26	SNSL254_A3088
FAM_26	SPA2741
FAM_26	SPAB_03585
FAM_26	SPC_2925
FAM_26	SSPA2555
FAM_26	STBHUCCB_29290
FAM_26	STM2883
FAM_26	STMMW_28451
FAM_26	STMUK_2872
FAM_26	STU288_14570
FAM_26	SU5_03364
FAM_26	t2785
FAM_27	53716481
FAM_27	446083825
FAM_27	446083851
FAM_27	446103901
FAM_27	490292885
FAM_27	497581977
FAM_27	499446387
FAM_27	554685607
FAM_27	555266255
FAM_27	595641184
FAM_27	746367267
FAM_27	759888333
FAM_27	782674810
FAM_27	850375375
FAM_27	A464_RS09410
FAM_27	CFSAN001921_07810
FAM_27	CFSAN001992_02195
FAM_27	CFSAN001992_09525
FAM_27	CFSAN002050_11645
FAM_27	CFSAN002050_15750
FAM_27	I137_07570
FAM_27	I137_07690
FAM_27	IA1_09210
FAM_27	SARI_01086
FAM_27	SBG_1707
FAM_27	SC1852
FAM_27	SCA50_1979
FAM_27	SD3246_1392
FAM_27	SD3246_1418
FAM_27	SeAg_B1274
FAM_27	SEEB0189_10220
FAM_27	SEEH1578_14510
FAM_27	SEEH1578_18540
FAM_27	SEEH1578_RS05910
FAM_27	SeHA_C1163
FAM_27	SeHA_C2059
FAM_27	SEN1155
FAM_27	SEN1182
FAM_27	SeSA_A1999
FAM_27	SeSA_A4485
FAM_27	SG1233
FAM_27	SG1261
FAM_27	SL1344_1784
FAM_27	SL1344_2674
FAM_27	SNSL254_A1996
FAM_27	SPA1018
FAM_27	SPA2564
FAM_27	SPAB_01351
FAM_27	SPC_RS09340
FAM_27	SSPA0949
FAM_27	SSPA2387
FAM_27	STBHUCCB_RS21910
FAM_27	STM1855
FAM_27	STMMW_18441
FAM_27	STMUK_1829
FAM_27	STU288_05645
FAM_27	SU5_01688
FAM_27	SU5_02459
FAM_27	t4303
FAM_28	82524627
FAM_28	187426860
FAM_28	446547920
FAM_28	446547922
FAM_28	446547924
FAM_28	502669530
FAM_28	E2348C_1080
FAM_28	E2348C_3232
FAM_28	ECO26_5293
FAM_28	ECs3858
FAM_28	G2583_3639
FAM_28	SARI_03504
FAM_29	85059264
FAM_29	126174173
FAM_29	126174174
FAM_29	238697701
FAM_29	238703831
FAM_29	238709394
FAM_29	238713340
FAM_29	238727284
FAM_29	294141026
FAM_29	294141027
FAM_29	309371157
FAM_29	309371158
FAM_29	332159940
FAM_29	347605414
FAM_29	377814844
FAM_29	386310967
FAM_29	446016561
FAM_29	446208971
FAM_29	446354835
FAM_29	480569333
FAM_29	493739008
FAM_29	493756161
FAM_29	493873889
FAM_29	499448663
FAM_29	502610735
FAM_29	502671282
FAM_29	506350630
FAM_29	518678602
FAM_29	518679182
FAM_29	545112342
FAM_29	554675929
FAM_29	554685140
FAM_29	555266595
FAM_29	560181880
FAM_29	573018277
FAM_29	573021241
FAM_29	595643909
FAM_29	643603837
FAM_29	689266081
FAM_29	692293461
FAM_29	692293462
FAM_29	698966234
FAM_29	700286892
FAM_29	700286893
FAM_29	703566483
FAM_29	703566484
FAM_29	735672808
FAM_29	735682679
FAM_29	736960213
FAM_29	736960215
FAM_29	738194535
FAM_29	738771832
FAM_29	746349136
FAM_29	746361937
FAM_29	754748778
FAM_29	759912046
FAM_29	759912048
FAM_29	759944090
FAM_29	759944091
FAM_29	764683419
FAM_29	806793457
FAM_29	808994469
FAM_29	837913995
FAM_29	837913997
FAM_29	837943165
FAM_29	837950522
FAM_29	850376338
FAM_29	850376514
FAM_29	CFSAN001921_10155
FAM_29	CFSAN001992_04600
FAM_29	CFSAN002050_13385
FAM_29	E2348C_3936
FAM_29	ECO26_5283
FAM_29	ECs4556
FAM_29	G2583_4411
FAM_29	I137_05595
FAM_29	IA1_06895
FAM_29	SARI_01583
FAM_29	SC1419
FAM_29	SCA50_1513
FAM_29	SD3246_1891
FAM_29	SeAg_B1775
FAM_29	SEEB0189_12545
FAM_29	SEEH1578_16225
FAM_29	SeHA_C1531
FAM_29	SEN1647
FAM_29	SeSA_A1494
FAM_29	SG1718
FAM_29	SL1344_1332
FAM_29	SNSL254_A1509
FAM_29	SPA1455
FAM_29	SPAB_01927
FAM_29	SPC_2331
FAM_29	SSPA1353
FAM_29	STBHUCCB_13560
FAM_29	STM1398
FAM_29	STMMW_14031
FAM_29	STMUK_1364
FAM_29	STU288_03310
FAM_29	SU5_02015
FAM_29	t1266
FAM_30	28868125
FAM_30	28870456
FAM_30	28870457
FAM_30	71735016
FAM_30	407989093
FAM_30	637100498
FAM_30	658653551
FAM_30	666923567
FAM_30	666925379
FAM_31	598888163
FAM_31	740644628
FAM_31	E2348C_3930
FAM_31	ECO26_5289
FAM_31	ECs1126
FAM_31	ECs2715
FAM_31	ECs4550
FAM_31	G2583_2429
FAM_31	G2583_4405
FAM_32	15596903
FAM_32	16082719
FAM_32	28898433
FAM_32	37527620
FAM_32	51593899
FAM_32	91190825
FAM_32	116049656
FAM_32	122815803
FAM_32	145301450
FAM_32	156974028
FAM_32	162417744
FAM_32	186897565
FAM_32	218892339
FAM_32	253988541
FAM_32	262394146
FAM_32	268160678
FAM_32	309368349
FAM_32	332163573
FAM_32	386307419
FAM_32	404619961
FAM_32	433657793
FAM_32	480571623
FAM_32	489191432
FAM_32	511101409
FAM_32	515663853
FAM_32	515755660
FAM_32	518276600
FAM_32	525952577
FAM_32	525960127
FAM_32	543444715
FAM_32	543942641
FAM_32	550871993
FAM_32	572735038
FAM_32	584470478
FAM_32	604180686
FAM_32	612336542
FAM_32	658927221
[truncated: 8,704 more rows]

## Sheet: Sheet 7
Sheet 7. Proteins with Putative DNA Regulatory Motifs of Pivotal T3SS Regulators
1. Validated effectors with putative DNA regulatory motifs
Protein	Regulator
Aer_Aer_AcrV|ABO92541.1	ExsA
Aer_Aer_AopB|ABO92539.1	ExsA
Aer_Aer_AopH|ABO92485.1	ExsA
Aer_Aer_AopO|ABD48951.1	HrpB
Bra_Bra_GunA2|NP_768296.1	TtsI
Bra_Bra_NopB|NP_768452.1	TtsI
Bra_Bra_NopD|NP_768333.1	HrpB
Bra_Bra_NopE1|NP_768446.1	TtsI|HrpL
Bra_Bra_NopE2|NP_768289.1	TtsI
Bra_Bra_NopF|NP_768502.1	TtsI|SsrB|HrpB
Bra_Bra_NopM|NP_768544.1	TtsI
Bra_Bra_NopP|NP_768392.1	TtsI
Bra_Bra_NopT|NP_768780.1	TtsI
Bra_Bra_Pgl|NP_768633.1	TtsI
Chldi_Chldi_CT652.1|NP_220171.1	SsrB
Chldi_Chldi_CT694|NP_220213.1	SsrB
Chldi_Chldi_CTL0063|YP_001654154.1	SsrB
Chldi_Chldi_IncA|NP_220214.1	InvF
Chldi_Chldi_Tarp|NP_219969.1	SsrB
Chldo_Chldo_Cpn0490|NP_224574.1	HrpL
Chldo_Chldo_Cpn0761|NP_224867.1	InvF
Chldo_Chldo_Cpn0853|NP_224969.1	SsrB
Chldo_Chldo_Cpn1032|NP_225226.1	SsrB
Chldo_Chldo_YycJ|NP_225048.1	InvF
Cit_Cit_EspZ|YP_003366505.1	SsrB
Cit_Cit_NleD|YP_003364209.1	SsrB
Dic_Dic_DspE|ADM98561.1	HrpL
Edw_Edw_EseG|AAX76916.1	SsrB|HrpB
Esc_LEE_EspJ|YP_002328290.1	SsrB
Esc_LEE_Map|CAS11490.1	SsrB
Esc_LEE_NleC|NP_286533.1	SsrB
Esc_LEE_NleH1|NP_286534.1	SsrB
Esc_LEE_NleJ|YP_002328380.1	SsrB
Mes_Mes_Mlr6358|NP_106883.1	TtsI
Mes_Mes_Mlr6361|NP_106885.1	TtsI
Mes_Mes_NopD|NP_106844.1	TtsI|HrpB
Pse_Pse_ExoT|AAG03434.1	ExsA
Pse_Pse_PcrV|NP_250397.1	ExsA
Pse_Pse_PopB|NP_250399.1	ExsA
Pse_Pse2_HrpZ1|AAZ34500.1	HrpL
Ral_Ral_HrpY|WP_011004153.1	HrpB
Ral_Ral_PopA|WP_011004174.1	SsrB|HrpB
Ral_Ral_PopB|WP_011004173.1	SsrB|HrpB
Ral_Ral_PopC|WP_011004172.1	SsrB|HrpB
Ral_Ral_PopF1|WP_011004801.1	HrpB
Ral_Ral_PopF2|WP_011004197.1	HrpB
Ral_Ral_RipA2|CAD17250.1	HrpB
Ral_Ral_RipA4|CAD17998.1	HrpB
Ral_Ral_RipAF1|CAD17973.2	HrpB
Ral_Ral_RipAI|CAD17989.2	HrpB
Ral_Ral_RipAO|CAD18030.2	HrpB
Ral_Ral_RipAS|CAD18535.1	HrpB
Ral_Ral_RipAT|CAD18539.1	HrpB
Ral_Ral_RipAU|CAD18611.2	HrpB
Ral_Ral_RipAV|CAD17883.1	HrpB
Ral_Ral_RipAW|CAD18626.2	HrpB
Ral_Ral_RipAX2|CAD17723.1	HrpB
Ral_Ral_RipD|CAD17455.1	HrpB
Ral_Ral_RipG2|CAD17823.3	HrpB
Ral_Ral_RipH2|CAD17366.1	HrpB
Ral_Ral_RipL|CAD17344.2	SsrB
Ral_Ral_RipN|CAD18281.1	HrpB
Ral_Ral_RipO1|CAD17474.2	HrpB
Ral_Ral_RipR|CAD18432.2	HrpB
Ral_Ral_RipS2|CAD18525.1	HrpB
Ral_Ral_RipS5|CAD17447.1	HrpB
Ral_Ral_RipTPS|CAD17882.1	HrpB
Ral_Ral_RipZ|CAD18182.2	HrpB
Rhi_Rhi_NopA|YP_003097667.1	TtsI
Rhi_Rhi_NopB|NP_444157.1	TtsI
Rhi_Rhi_NopC|YP_003097668.1	TtsI
Rhi_Rhi_NopJ|NP_443964.1	TtsI
Rhi_Rhi_NopL|NP_444148.1	TtsI
Rhi_Rhi_NopM|NP_443862.1	TtsI
Rhi_Rhi_NopX|NP_444155.1	TtsI
Sal_SPI1_SipB|NP_461806.1	InvF
Sal_SPI1_SopB|NP_460064.1	InvF
Sal_SPI1_SopD|NP_461866.1	InvF
Sal_SPI1_SopE|CBW18776.1	SsrB|InvF
Sal_SPI1_SopE2|CBW17878.1	InvF
Sal_SPI1_SptP|NP_461799.1	SsrB
Sal_SPI12_PipB2|AAS66036.1	SsrB
Sal_SPI2_CigR|AAD16958.1	SsrB|InvF
Sal_SPI2_SifB|CBW17627.1	InvF
Sal_SPI2_SpiC|CBW17423.1	SsrB
Sal_SPI2_SrgE|NP_460513.1	SsrB
Sal_SPI2_SsaG|NP_460371.1	SsrB
Sal_SPI2_SseB|NP_461470.2	SsrB
Sal_SPI2_SseG|CBW17435.1	SsrB
Shi_Shi_IpaB|YP_406167.1	SsrB
Shi_Shi_MxiH|YP_406176.1	SsrB
Vib_Chr1_VopS|NP_798065.1	SsrB
Vib_Chr2_VopB2|NP_800872.1	SsrB
Xan_Xan_AvrBs2|WP_011407248.1	HrpB
Xan_Xan_AvrXacE1|AAM35178.1	HrpB
Xan_Xan_AvrXacE2|AAM38068.1	SsrB
Xan_Xan_AvrXccC|ABQ10636.1	HrpB
Xan_Xan_HrpB2|CAJ22059.1	HrpB
Xan_Xan_XAC3090|NP_643399.2	HrpB
Xan_Xan_XOO4391|WP_011260681.1	HrpB
Xan_Xan_XopA|CAJ22071.1	HrpB
Xan_Xan_XopB|YP_362312.1	HrpB
Xan_Xan_XopE1|CAJ21925.1	HrpB
Xan_Xan_XopE2|CAJ23957.1	HrpB
Xan_Xan_XopF1|WP_011257071.1	HrpB
Xan_Xan_XopF2|YP_364673.1	HrpB
Xan_Xan_XopJ|YP_363887.1	HrpB
Xan_Xan_XopLR|YP_245329.1	HrpB
Xan_Xan_XopR|YP_362016.1	HrpB
Xan_Xan_XopXccR1|YP_244224.2	HrpB
Yer_Ysa_YspA|YP_001007690.1	SsrB
Yer_Ysa_YspD|YP_001007691.1	SsrB
Yer_Ysc_YopB|NP_863512.1	ExsA
Yer_Ysc_YopE|NP_863549.1	SsrB
Yer_Ysc_YopN|CAB54916.1	SsrB|ExsA
2. FL_homologs with putative DNA regulatory motifs
Protein	Regulator
15595242	ExsA
15596895	ExsA
15596903	ExsA
15596905	ExsA
15604838	InvF
15605183	SsrB
15605295	HrpB
15605385	SsrB
15605427	SsrB
15618176	SsrB
15618289	HrpL
15618581	InvF
15618683	SsrB
15618762	InvF
15618940	SsrB
16082717	ExsA
16082719	ExsA
16082727	ExsA|SsrB
16519742	TtsI
16519844	TtsI
16520028	TtsI
16520035	TtsI
16520037	TtsI
21229530	HrpB
21229736	HrpB
21230678	HrpB
21230689	HrpB
21230697	HrpB
21230698	HrpB
21231082	HrpB
21231556	HrpB
21231704	HrpB
21232327	SsrB
21232687	HrpB
21232888	HrpB
21233160	HrpB|SsrB
21233603	HrpB
22127276	SsrB
27376760	TtsI
27376767	TtsI
27376787	TtsI
27376804	HrpB
27376815	TtsI
27376863	TtsI
27376917	HrpL|TtsI
27376919	TtsI
27376923	TtsI
27376965	TtsI
27376973	HrpB|SsrB|TtsI
27377015	TtsI
27377104	TtsI
27377251	TtsI
27383312	HrpB|SsrB|TtsI
28898441	ExsA
28898460	SsrB
28898468	SsrB
28901200	InvF
28901217	SsrB
31983552	SsrB
31983588	SsrB
31983789	SsrB
37524427	SsrB
37525287	SsrB
37526185	HrpB
37527628	ExsA
37528432	SsrB
51593897	ExsA
51593899	ExsA
51593907	ExsA|SsrB
51597602	InvF
53716419	HrpB
53725054	SsrB
56403997	SsrB
71733220	HrpL
71733491	HrpL
71733886	HrpL
71734405	HrpL|InvF
71734506	HrpL
71734736	HrpL
71735140	HrpL
71735341	HrpL
71735576	HrpL
71735929	HrpL|InvF
71736352	HrpL
71737260	HrpL
71737315	HrpL
71737463	HrpL
77747754	SsrB
77747780	HrpB
77747782	SsrB
77747784	HrpB
77747795	HrpB
82524462	SsrB
82524572	SsrB
82524581	SsrB
82777238	SsrB
82777240	SsrB
85058540	HrpB
91190817	ExsA
116049648	ExsA
122815801	ExsA
122815803	ExsA
122815811	ExsA|SsrB
122815839	SsrB
122815854	HrpB
123443719	SsrB
123443720	SsrB
145301394	ExsA
145301448	ExsA
145301450	ExsA
145301458	ExsA
145301479	HrpB
153950201	SsrB
156974020	ExsA
156974028	HrpB
162417744	ExsA
162417778	ExsA|SsrB
162417812	ExsA
166153994	SsrB
166154036	SsrB
166154340	InvF
166154670	SsrB
166154781	HrpB
166154835	SsrB
170022993	InvF
170022995	SsrB
186896738	SsrB
186897563	ExsA
186897565	ExsA
186897573	ExsA|SsrB
187426855	SsrB
187426994	SsrB
187427001	SsrB
187428722	SsrB
187431197	SsrB
197284175	InvF
197286063	SsrB
197286512	SsrB
218892338	ExsA
218892339	ExsA
218892347	ExsA
218928177	SsrB
227820003	HrpB
238702411	HrpB
238709389	SsrB
238713338	SsrB
238720066	SsrB
238727286	HrpB
238727287	HrpB
238727290	SsrB
238898344	SsrB
238899245	HrpB
253687224	SsrB
253687385	InvF
253688511	SsrB
253688566	HrpL
253688574	HrpL
253688590	HrpL
253988524	SsrB
253988534	ExsA
253990665	InvF
253990922	SsrB
255767011	TtsI
255767012	TtsI
262394138	ExsA
268160681	ExsA
283473507	SsrB
292487141	HrpL
292488741	HrpL
292488823	InvF
292899895	HrpL
292899975	InvF
292900478	HrpL
299075117	HrpB
299075147	HrpB
299075184	HrpB
299075228	HrpB
299075229	HrpB
299075230	HrpB
299075342	HrpB
299075665	HrpB
299075672	HrpB
299075824	HrpB
299075828	HrpB
299075830	HrpB
299075837	HrpB
299075838	HrpB
299075850	HrpB
299075860	HrpB
299075861	HrpB
299075863	HrpB
299075870	HrpB
299076041	HrpB
299076045	HrpB
299076053	HrpB
299076071	HrpB
299076184	HrpB
299076369	HrpB
299076386	HrpB
299076451	HrpB
299076564	HrpB
299076640	HrpB
307131091	SsrB
307131102	HrpL
307131223	HrpL
309368341	ExsA
309368352	SsrB
326794371	HrpL
326794376	HrpL
326796020	HrpL
332159791	SsrB
332159943	SsrB
332159946	SsrB
332162024	InvF
332162790	SsrB
332163571	ExsA
332163573	ExsA
332163581	ExsA|SsrB
377814844	InvF
377814923	HrpL|SsrB
377814938	HrpL
377815181	HrpL
386307411	ExsA|SsrB
386307419	ExsA
386308062	InvF
386309755	SsrB
386310970	SsrB
386310973	SsrB
394729271	HrpL
394729273	HrpB|HrpL
404619959	ExsA
404619961	ExsA
404619969	ExsA
409759683	HrpL
409759694	HrpL
426275640	InvF
426275813	HrpL
426277783	HrpL
433657818	SsrB
433657826	SsrB
433660392	InvF
433660409	SsrB
433660419	HrpB
440230934	InvF
440232503	HrpL
440232515	HrpB
440232527	HrpL
441429764	InvF
446083851	InvF
446167935	InvF
446272372	InvF
446273218	InvF
446474200	SsrB
446474206	SsrB
446859570	SsrB
446859577	SsrB
446988068	InvF|SsrB
447068292	SsrB
447070601	SsrB
447089521	InvF
455420941	SsrB
480571615	ExsA
487393410	SsrB
489178182	ExsA
489191432	ExsA
489356750	HrpB
489370039	HrpB
489563560	HrpB
489565053	HrpB
489565197	HrpB
489565297	HrpB
489566482	HrpB
490292932	HrpB
490294227	SsrB
490472417	ExsA
490810474	SsrB
491045926	InvF
491046175	SsrB
491063247	SsrB
491064588	InvF
491064927	SsrB
491152398	SsrB
491171011	SsrB
491202672	SsrB
491278713	SsrB
491584237	ExsA
492653402	HrpB
492840543	HrpB
493385471	SsrB
493386897	SsrB
493386969	SsrB
493386971	SsrB
493387198	SsrB
493387408	SsrB
493387420	InvF
493387728	SsrB
493446151	HrpB
493739004	SsrB
493867275	SsrB
493867325	SsrB
493867556	SsrB
493873889	InvF
493873891	InvF
495438645	HrpB
495850843	HrpB
495850871	HrpB
496189595	SsrB
496189834	InvF
496191539	SsrB
496197109	SsrB
496403566	HrpL|InvF
496403581	HrpL
496835045	SsrB
497154583	TtsI
497154598	TtsI
497557282	InvF
497557840	SsrB
497559390	InvF
497559720	HrpB
497559766	SsrB
497581801	HrpB
497585261	HrpB
497776043	HrpB
497914989	InvF
497915116	SsrB
497915122	SsrB
497915790	HrpL
497916079	SsrB
497916256	InvF
497916965	SsrB
497917719	SsrB
498053733	HrpB
498063240	HrpB
499185364	SsrB
499185477	HrpL
499185769	InvF
499185871	SsrB
499185948	InvF
499186125	SsrB
499216409	HrpB|TtsI
499216425	TtsI
499216427	TtsI
499224102	SsrB
499224129	SsrB
499312641	HrpB
499312700	HrpB
499312733	SsrB
499312755	HrpB
499312835	HrpB
499312841	HrpB
499313254	HrpB
499313255	HrpB
499313361	HrpB
499313365	HrpB
499313370	HrpB
499313377	HrpB
499313378	HrpB
499313388	HrpB
499313397	HrpB|SsrB
499313398	HrpB|SsrB
499313399	HrpB|SsrB
499313401	HrpB
499313422	HrpB
499313539	HrpB
499313546	HrpB
499313644	HrpB
499313859	HrpB
499314026	HrpB
499315573	SsrB
499315650	SsrB
499315921	SsrB
499315991	SsrB
499316350	SsrB
499316414	InvF
499316415	SsrB
499316447	SsrB
499316453	InvF|SsrB
499346888	HrpB
499346897	HrpB
499361909	HrpB
499361993	HrpB
499361995	HrpB
499362154	HrpB
499362724	HrpB
499363515	HrpB|SsrB
499363897	HrpB
499364084	SsrB
499364089	HrpB
499409471	SsrB
499409635	SsrB
499409636	SsrB
499409952	SsrB
499423096	SsrB
499576288	HrpB
499576310	HrpB
499579111	HrpB
499579898	HrpB
499629505	SsrB
499629666	SsrB
499644009	SsrB
499644040	HrpB
499644100	SsrB
499665264	HrpB
499665361	HrpB
499665604	HrpB
499666648	HrpB
499666745	HrpB
499666989	HrpB|SsrB
499726477	HrpB
499726514	HrpB
499776883	InvF
499777093	SsrB
499777650	InvF
499866196	HrpB
499873335	HrpB
499978868	HrpB
499980030	HrpB
500117299	HrpB
500117328	HrpB
500117611	SsrB
500117639	HrpB
500117653	HrpB
500118511	SsrB
500119282	HrpB
500119886	HrpB
500120511	HrpB
500120974	HrpB
500121476	HrpB
500121605	HrpB
501220524	SsrB
501220639	SsrB
501335207	HrpB
501340383	HrpB
501412033	HrpB
501466018	SsrB
502186665	SsrB
502186908	HrpB
502187121	SsrB
502209499	HrpB
502209512	HrpB
502209525	HrpB
502209664	HrpB
502209894	HrpB
502610729	HrpB|SsrB
502669049	SsrB
502671732	SsrB
503304853	HrpB
503352932	HrpB
503353943	HrpB
503357833	HrpB
503357846	HrpB
503357849	HrpB
503358358	HrpB
503358372	HrpB
503359723	HrpB|SsrB
503360210	HrpB
503361058	HrpB
503361112	HrpB
503361554	HrpB
503362057	HrpB
503477480	SsrB
503477482	SsrB
503512820	SsrB
503689992	SsrB
503690625	SsrB
503691485	InvF
503705495	HrpB
503710541	InvF
503750835	SsrB
503750841	SsrB
503772634	HrpB
503774218	HrpB
503855054	HrpB
503855136	HrpB
503855155	HrpB
503855156	HrpB
503855333	HrpB
503855613	HrpB
504319847	SsrB
504320019	HrpB
504320025	HrpB
504321908	HrpB
504345179	SsrB
504431258	HrpB
504431300	HrpB
504431404	HrpB
504431405	HrpB
504431576	HrpB
504431854	HrpB
504431882	HrpB
504431962	HrpB
504432020	HrpB
504432145	HrpB
504432187	HrpB
504432282	HrpB
504432286	HrpB
504432290	HrpB
504432313	HrpB
504432314	HrpB
504432395	HrpB
504432424	HrpB
504432586	HrpB
504432609	HrpB
504432642	HrpB
504469655	SsrB
504469656	SsrB
504471051	SsrB
504535043	HrpL
504670453	TtsI
504670455	TtsI
505284727	HrpB
505318675	InvF
506351546	InvF
506356559	SsrB
507080000	SsrB
512649604	SsrB
515335788	SsrB
515511428	HrpB
515538196	HrpL
515611843	SsrB
515663845	ExsA|SsrB
515680762	HrpB
515683149	HrpB
516385987	HrpB
516410205	HrpB
516411627	SsrB
517125826	HrpB
517521987	HrpB
518276594	ExsA
518276600	ExsA
518276602	ExsA
518914141	HrpB
521077731	SsrB
525951322	SsrB
525951328	SsrB
525951339	ExsA
525958302	SsrB
525958308	SsrB
525958323	ExsA
525960004	InvF
529236135	InvF
529238016	SsrB
529238339	SsrB
530710141	ExsA
543444722	ExsA
543445025	SsrB
543445026	SsrB
543942649	ExsA
545112342	SsrB
549144016	HrpB
549144205	HrpB
549144215	HrpB
549144330	HrpB
549144333	HrpB
549144344	HrpB
549144353	HrpB
549144354	HrpB
549144355	HrpB
549144587	HrpB
549145396	HrpB
549145401	HrpB
549145480	HrpB|InvF
549145691	HrpB
549146181	HrpB
549146183	HrpB
549147051	HrpB
549147073	HrpB
549147927	HrpB
550873453	ExsA
554684195	InvF
555224527	HrpL|InvF
555225375	SsrB
555266603	InvF
555267893	InvF
558647098	SsrB
558647124	SsrB
560179346	HrpB
564971040	HrpB
565425388	HrpL
565425471	InvF
565426244	InvF
565426373	HrpL
565456540	HrpL
565456623	InvF
565457228	InvF
565457357	HrpL
566689883	HrpL
566689966	InvF
566690548	InvF
566690677	HrpL
572735030	ExsA
572735038	HrpB
573000369	HrpL
573000706	HrpL
573000738	HrpL
573003538	HrpB
573003811	HrpL
573017706	SsrB
573018272	SsrB
573021247	SsrB
573022632	SsrB
573022656	SsrB
573023384	SsrB
582964499	InvF|SsrB
584470486	ExsA
584470503	SsrB
584470511	SsrB
585377809	SsrB
588285804	SsrB
595643914	SsrB
598888208	SsrB
598888209	HrpL
598888326	SsrB
604180678	ExsA
612336540	ExsA
612336542	ExsA
612336550	ExsA
644990918	HrpB
647807231	InvF
647807477	SsrB
648225863	HrpB
648420610	HrpB
648421165	HrpB
651622899	TtsI
651622902	TtsI
651622939	TtsI
652342351	SsrB
652345319	HrpB|HrpL
652526598	HrpB
652527201	HrpB
654054455	HrpB
654263998	HrpB
654278830	HrpB
655086031	HrpB
655276776	HrpL
656272542	HrpB
656272743	InvF
656273276	HrpB
656274390	HrpB|SsrB
656275476	HrpB
656275477	HrpB
656275485	HrpB
658927218	ExsA
658975687	HrpB
666372785	HrpL
669788601	SsrB
669788605	SsrB
669788623	SsrB
682104611	SsrB
684195008	SsrB
685687730	HrpB
689263608	HrpL
689266079	InvF
689266081	InvF
689266741	HrpL|SsrB
690285135	HrpL
690285246	HrpL
690288493	HrpB
692293409	SsrB
692294454	HrpB
698964406	HrpB
698964642	HrpB
699003909	ExsA
700286716	SsrB
703115168	HrpB
703206278	HrpB
703561992	ExsA
703562001	SsrB
703566659	SsrB
704459049	HrpB
735677959	HrpB
735682684	SsrB
736830991	SsrB
736833450	SsrB
736859547	TtsI
736960728	SsrB
738050552	HrpB
738096135	HrpB
738096156	HrpB
738096203	HrpB
738194384	HrpL
738196940	HrpL|SsrB
738396962	TtsI
738406277	TtsI
738697255	HrpB
738697293	InvF
739072482	SsrB
739116326	HrpL
739116330	HrpL
739116410	InvF
739116446	InvF
740404066	HrpB
740404652	HrpB
740404656	HrpB
740424279	SsrB
740704558	SsrB
740705445	HrpL
740705451	HrpL
740712658	HrpL
746358320	HrpB
746367356	HrpB
746373196	HrpB
746373441	HrpB
746373443	HrpB
746373592	HrpB
746374303	HrpB
746377657	HrpB
746377668	InvF
746479182	HrpB
746479201	HrpB
746479222	HrpB
746480215	HrpB
746480468	HrpB
746493247	HrpB
746493615	HrpB
746493631	HrpB
746493649	HrpB
746515389	HrpB
746516150	HrpB
746516207	HrpB|SsrB
746516328	HrpB
746516388	HrpB
746516992	HrpB
746517466	HrpB
746517508	HrpB
749170452	HrpB
749170467	HrpB
749170693	HrpB
749303922	SsrB
749308515	InvF
749308764	SsrB
749308955	SsrB
749315418	HrpB
749317690	SsrB
749318990	HrpB
749624836	HrpB
750409137	SsrB
752510923	HrpB
752771985	InvF
752830719	InvF
752830766	SsrB
752832890	HrpB
752833414	HrpB
752833454	HrpB
752833456	HrpB
752834392	HrpB
752835186	HrpB
752836136	HrpB
752836412	HrpB
753788715	InvF
754045907	HrpB
754090697	SsrB
754104635	HrpB
754104968	HrpB
754104988	HrpB
754105003	HrpB
754105949	HrpB
754218003	HrpB
754218510	HrpB
754218793	HrpB
754219717	HrpB
754219871	HrpB
754219889	HrpB
754220000	HrpB
754220522	HrpB
754307814	HrpB
754751414	HrpB
754751840	HrpB
754947232	HrpB
754963446	HrpB
755647143	HrpB
755828734	HrpB
756185328	HrpB
756187132	HrpB
757505690	SsrB
757573430	HrpB
757604245	SsrB
759480313	HrpB
759853501	HrpB
759885884	SsrB
759942675	SsrB
759944090	SsrB
759944091	SsrB
759996782	HrpB
759996784	HrpL
759996786	HrpL
759996795	HrpL
762205996	HrpB
762206044	HrpB
762206090	HrpB
762206102	HrpB
762206106	HrpB
762206135	HrpB
762206189	HrpB
762988334	SsrB
762988542	SsrB
762988920	SsrB
763037619	HrpB
763037730	HrpB
763165620	InvF
764683960	SsrB
764982660	TtsI
764984792	TtsI
765433317	InvF
766562045	HrpB
766562055	SsrB
766562173	SsrB
766562182	SsrB
766562260	SsrB
766562505	SsrB
766562506	SsrB
766562903	HrpB
782672326	HrpB
806533156	HrpB
806533157	HrpB
806533514	HrpB
806533893	SsrB
806793457	SsrB
808995119	HrpB
809000115	SsrB
822552269	HrpB
822552391	HrpB
827103907	TtsI
827103909	TtsI
827201728	HrpB
829173048	HrpB
829174509	HrpB
829175254	HrpB
829175347	HrpB
836717909	HrpB
836720088	SsrB
837940057	HrpB
850375345	SsrB
850375370	SsrB
850376330	SsrB
856727989	HrpB
856728015	HrpB
856728027	HrpB
856728035	HrpB
856728036	HrpB
856728037	HrpB
856728059	SsrB
856728755	HrpB
856728967	SsrB
856728968	SsrB
856728971	SsrB
856729061	SsrB
856729439	HrpB
856730277	HrpB
856730281	HrpB
856731162	HrpB
856731244	HrpB
856731397	HrpB
856732048	HrpB
856732074	HrpB
856732086	HrpB
856732094	HrpB
856732095	HrpB
856732096	HrpB
856732117	SsrB
856732809	HrpB
856733014	SsrB
856733015	SsrB
856733018	SsrB
856733108	SsrB
856733487	HrpB
856734271	HrpB
856734275	HrpB
856735210	HrpB
856735290	HrpB
856735442	HrpB
856736113	HrpB
856736138	HrpB
856736150	HrpB
856736158	HrpB
856736159	HrpB
856736160	HrpB
856736183	SsrB
856736950	HrpB
856736954	HrpB
856737268	SsrB
856737522	HrpB
856738184	SsrB
856738187	SsrB
856738404	HrpB
856739179	HrpB
856739256	HrpB
856739424	HrpB
917174602	HrpL
917627986	HrpB
A464_1030	InvF
A464_1177	InvF
A464_2909	InvF
A464_3831	SsrB
A464_767	InvF
CE10_3286	SsrB
CFSAN001921_02350	InvF
CFSAN001921_02650	InvF
CFSAN001921_02685	SsrB
CFSAN001921_03185	SsrB
CFSAN001921_04095	SsrB
CFSAN001921_07810	InvF
CFSAN001921_09335	SsrB
CFSAN001921_10115	SsrB
CFSAN001921_10120	SsrB
CFSAN001921_10180	SsrB
CFSAN001921_11720	InvF
CFSAN001921_21640	InvF|SsrB
CFSAN001992_04560	SsrB
CFSAN001992_04625	SsrB
CFSAN001992_09525	InvF|SsrB
CFSAN001992_19100	InvF
CFSAN002050_01705	InvF|SsrB
CFSAN002050_11645	InvF
CFSAN002050_11830	SsrB
CFSAN002050_11840	SsrB
CFSAN002050_11850	InvF
CFSAN002050_13360	SsrB
CFSAN002050_13425	SsrB
CFSAN002050_14165	SsrB
CFSAN002050_15750	InvF
CFSAN002050_19625	SsrB
CFSAN002050_20180	SsrB
CFSAN002050_20690	SsrB
CFSAN002050_20725	InvF
CFSAN002050_21040	InvF
E2348C_0723	SsrB
E2348C_0814	SsrB
E2348C_1042	SsrB
E2348C_1044	SsrB
E2348C_1079	SsrB
E2348C_3941	SsrB
E2348C_3942	SsrB
EC042_3058	SsrB
ECO26_0898	SsrB
ECs0847	SsrB
ECs0848	SsrB
ECs3718	SsrB
ECUMN_3190	SsrB
ETEC_3047	SsrB
G2583_0996	SsrB
G2583_0998	SsrB
G2583_1000	SsrB
I137_01555	SsrB
I137_05570	SsrB
I137_05630	SsrB
I137_05635	SsrB
I137_07570	InvF
I137_08940	InvF
I137_13700	SsrB
I137_13735	InvF
IA1_05370	InvF
IA1_06870	SsrB
IA1_06930	SsrB
IA1_06935	SsrB
IA1_07690	SsrB
IA1_13765	SsrB
IA1_13800	InvF
IA1_18265	InvF|SsrB
P12B_c2952	SsrB
SARI_00088	InvF
SARI_00095	SsrB
SARI_01086	InvF
SARI_01330	SsrB
SARI_01575	InvF
SARI_01910	InvF
SARI_03503	InvF
SC1043	InvF
SC1426	SsrB
SC1427	SsrB
SC1599	InvF
SC1852	InvF
SC2710	SsrB
SC2810	SsrB
SC2817	InvF
SC2876	InvF
SC3683	SsrB
SCA50_1125	InvF
SCA50_1520	SsrB
SCA50_1521	SsrB
SCA50_1709	InvF
SCA50_1979	InvF
SCA50_2892	SsrB
SCA50_2996	SsrB
SCA50_3003	InvF
SCA50_3915	SsrB
SD3246_1418	InvF
SD3246_1883	SsrB
SD3246_1884	SsrB
SD3246_2815	SsrB
SD3246_2978	SsrB
SD3246_3085	SsrB
SD3246_3092	InvF
SD3246_3152	InvF|SsrB
SeAg_B1047	SsrB
SeAg_B1050	InvF
SeAg_B1611	SsrB
SeAg_B1767	SsrB
SeAg_B2690	SsrB
SeAg_B2891	SsrB
SeAg_B3000	SsrB
SeAg_B3007	InvF
SeAg_B3986	InvF
SEEB0189_01075	InvF|SsrB
SEEB0189_05360	HrpB
SEEB0189_05430	InvF
SEEB0189_05745	InvF
SEEB0189_05780	SsrB
SEEB0189_06285	SsrB
SEEB0189_06875	SsrB
SEEB0189_10220	InvF
SEEB0189_11745	SsrB
SEEB0189_12505	SsrB
SEEB0189_12510	SsrB
SEEB0189_12570	SsrB
SEEB0189_14115	InvF
SEEH1578_04955	InvF|SsrB
SEEH1578_16265	SsrB
SEEH1578_18540	InvF
SEEH1578_22705	SsrB
SEEH1578_23235	InvF
SeHA_C1539	SsrB
SeHA_C2059	InvF
SeHA_C2955	SsrB
SeHA_C3075	InvF
SeHA_C4091	InvF|SsrB
SEN0955	InvF
SEN1155	InvF
SEN1182	InvF
SEN1454	InvF
SEN1639	SsrB
SEN1640	SsrB
SEN1652	SsrB
SEN2515	SsrB
SEN2624	SsrB
SEN2720	SsrB
SEN2726	InvF
SEN2784	InvF|SsrB
SEN3584	InvF|SsrB
SeSA_A1502	SsrB
SeSA_A3038	InvF
SeSA_A3967	InvF|SsrB
SeSA_A4485	InvF|SsrB
SG1261	InvF
SG1710	SsrB
SG1711	SsrB
SG1723	SsrB
SG2570	SsrB
SG2781	SsrB
SL1344_1030	InvF
SL1344_1327	SsrB
SL1344_1339	SsrB
SL1344_1340	SsrB
SL1344_1484	SsrB
SL1344_1532	InvF
SL1344_1784	InvF
SL1344_2497	SsrB
SL1344_2674	InvF|SsrB
SL1344_2696	SsrB
SL1344_2763	SsrB
SL1344_2858	SsrB
SL1344_2864	InvF
SL1344_2924	InvF
SL1344_3727	InvF|SsrB
SNSL254_A1516	SsrB
SNSL254_A1517	SsrB
SNSL254_A1996	InvF
SNSL254_A3090	InvF
SPA1018	InvF
SPA1447	SsrB
SPA1460	SsrB
SPA1759	InvF
SPA2564	InvF|SsrB
SPA2636	SsrB
SPA2736	SsrB
SPA2743	InvF
SPA2801	SsrB
SPA3612	InvF|SsrB
SPAB_01351	InvF
SPAB_01680	InvF
SPAB_01745	SsrB
SPAB_01919	SsrB
SPAB_01933	SsrB
SPAB_02464	InvF
SPAB_03449	SsrB
SPAB_03580	SsrB
SPAB_03588	InvF
SPAB_03654	InvF
SPAB_04673	InvF
SPC_2133	InvF
SPC_2183	SsrB
SPC_2323	SsrB
SPC_2324	SsrB
SPC_2659	InvF
SPC_2819	SsrB
SPC_2927	InvF
SPC_2990	InvF
SPC_3841	SsrB
SPC_RS09340	InvF
SSPA0949	InvF
SSPA1345	SsrB
SSPA1358	SsrB
SSPA1634	InvF
SSPA2387	InvF|SsrB
SSPA2457	SsrB
SSPA2610	SsrB
SSPA3374	InvF|SsrB
STBHUCCB_13640	SsrB
STBHUCCB_19440	InvF
STBHUCCB_28140	SsrB
STBHUCCB_29310	InvF
STBHUCCB_29970	InvF|SsrB
STBHUCCB_RS06455	SsrB
STBHUCCB_RS21910	InvF|SsrB
STM1091	InvF
STM1393	SsrB
STM1405	SsrB
STM1406	SsrB
STM1554	SsrB
STM1855	InvF
STM2535	SsrB
STM2780	SsrB
STM2878	SsrB
STM2885	InvF
STM2945	InvF
STM3762	InvF|SsrB
STMMW_11031	InvF
STMMW_13981	SsrB
STMMW_14101	SsrB
STMMW_14111	SsrB
STMMW_15491	SsrB
STMMW_18441	InvF
STMMW_25521	SsrB
STMMW_27461	SsrB
STMMW_28401	SsrB
STMMW_29081	InvF
STMMW_37511	InvF|SsrB
STMUK_1060	InvF
STMUK_1359	SsrB
STMUK_1371	SsrB
STMUK_1372	SsrB
STMUK_1523	SsrB
STMUK_1829	InvF
STMUK_2567	SsrB
STMUK_2867	SsrB
STMUK_2874	InvF
STMUK_2934	InvF
STMUK_3748	InvF|SsrB
STU288_01790	InvF
STU288_03285	SsrB
STU288_03345	SsrB
STU288_03350	SsrB
STU288_04110	SsrB
STU288_05645	InvF
STU288_09035	SsrB
STU288_14065	SsrB
STU288_14545	SsrB
STU288_14580	InvF
STU288_14885	InvF
STU288_19005	InvF|SsrB
SU5_02023	SsrB
SU5_03265	SsrB
SU5_03366	InvF
SU5_04238	InvF|SsrB
t1261	SsrB
t1274	SsrB
t1828	InvF
t2674	SsrB
t2780	SsrB
t2787	InvF
t2846	InvF|SsrB
t4303	InvF|SsrB
WP_026433698.1	HrpB
WP_026433882.1	HrpB
WP_041676491.1	HrpB
3. FL_homologs with putative DNA regulatory motifs, signal domains, CBD β-motifs and effecting domains
Protein
CFSAN002050_20180
71737260
SARI_00095
856733015
SG1261
504431854
573023384
757505690
A464_767
SSPA1634
299075229
186896738
489191432
SL1344_2674
SL1344_2763
856729061
ECUMN_3190
SEEB0189_05430
SU5_03265
SEN1182
122815854
CFSAN002050_21040
404619959
SPAB_03449
CE10_3286
I137_13700
SG1711
504431405
404619961
EC042_3058
757604245
t4303
SD3246_3152
22127276
SEN2720
612336540
STU288_14545
CFSAN001921_02685
746515389
762988920
SCA50_1125
STMUK_1060
CFSAN001992_09525
E2348C_3942
SPA2736
501220524
856733108
SEEB0189_05780
STBHUCCB_RS21910
SCA50_1709
SPA1759
CFSAN002050_11840
SSPA0949
SPC_2133
71735140
856732117
STM1855
166154036
SeAg_B1047
16082717
746373441
447089521
27376760
SEN1155
SEN1640
746516328
SG2781
518276602
SPC_2819
170022995
SPAB_03654
493385471
STU288_01790
t1828
856737268
SNSL254_A1996
CFSAN002050_11830
545112342
299075830
122815803
82777238
SeHA_C2955
856738184
218892339
651622939
STMUK_1371
762206102
CFSAN002050_20690
122815839
446859570
SEN0955
21229736
SPAB_02464
759944090
499186125
499224129
STM2878
STMMW_14101
37528432
CFSAN001921_03185
806793457
SD3246_1884
15618940
CFSAN001921_07810
CFSAN001921_02350
STMUK_1829
170022993
82777240
499216427
SL1344_1532
299076640
SL1344_1339
E2348C_0723
SSPA2457
STMMW_27461
I137_05630
856728059
504469655
856728967
499185769
856733014
STMUK_2867
766562055
STU288_14885
759944091
218892338
SC1043
433660409
ETEC_3047
16082719
21233603
CFSAN002050_15750
SL1344_1030
332163573
299075184
496189595
493867556
598888326
STMMW_29081
82524581
122815801
STU288_05645
SSPA2387
16519844
SEEH1578_22705
SEEB0189_14115
STMMW_28401
SEEB0189_12510
499423096
156974028
499313370
746479222
856728968
15596903
SD3246_2978
SD3246_1418
573021247
STU288_03345
499312755
SEN2624
28901217
573018272
145301394
16520035
51593899
186897563
I137_07570
SEN2784
856728971
SL1344_2858
499313422
499666648
SPC_2324
187426855
762206135
STM1405
490472417
51597602
762206090
15595242
SEN1454
STBHUCCB_29970
SC1426
504670453
31983789
STBHUCCB_28140
SEEB0189_06285
766562182
446083851
499216425
493387198
499216409
SC1599
332163571
CFSAN002050_11645
ECs3718
SARI_01086
SC2710
STMMW_11031
IA1_05370
503477480
518276600
SeHA_C2059
15596905
612336542
SeAg_B2891
SPAB_01680
SCA50_1979
856733018
SC2876
SEEH1578_18540
SCA50_2892
CFSAN002050_11850
SPC_2990
STU288_14065
SC1852
856736183
SeAg_B1050
I137_08940
STM1091
IA1_13765
STMUK_2934
SD3246_3085
A464_1030
SPC_RS09340
766562506
SCA50_1520
162417812
386307419
STBHUCCB_19440
STM2780
766562173
SPC_2659
502669049
SPAB_01351
186897565
SPA2564
t2780
ECO26_0898
497916965
145301479
446859577
516410205
SPA1018
499312641
162417744
SL1344_1784
SL1344_2924
27376804
SeSA_A4485
572735038
t2674
CFSAN001921_10120
SPA2636
CFSAN001921_11720
746517466
SEEB0189_10220
766562505
P12B_c2952
145301450
145301448
SPAB_03580
IA1_06930
51593897
752833456
SARI_01910
187428722
253688566
SNSL254_A1516
504431300
218928177
SeAg_B3000
STMMW_18441
766562260
82524462
856738187
15618581
4. FL_homologs with putative DNA regulatory motifs, CBD β-motifs and effecting domains
Protein
739116326
746480468
504320025
754105003
502209894
740705445
489566482
504432286
440232503
502671732
738050552
739116446
27376787
703206278
238720066
762206106
496189834
500119886
499346897
71735576
299075147
750409137
386310973
504432586
749308515
754218003
703115168
377814844
491064588
499313365
669788623
827103909
689266081
504431576
738096135
504535043
501335207
21230698
497776043
37524427
504431404
299075230
497154598
762988542
558647098
917174602
917627986
515511428
332159946
493873889
754090697
827201728
493446151
754105949
666372785
746493615
754963446
489565297
669788605
759885884
685687730
764683960
506356559
238727290
808995119
598888209
829175347
756185328
503360210
77747795
573000369
850375345
656275476
299076451
749318990
549147073
499777093
502209499
37525287
689266741
549147051
652526598
746377657
299076564
500120511
238727286
502209525
503357846
491152398
489563560
503774218
394729271
5. FL_homologs with putative DNA regulatory motifs, signal domains and effecting domains
Protein
549145396
E2348C_1044
SARI_00088
t2787
499312841
652345319
SeSA_A3038
499666745
21231556
446474200
71735929
504431258
498053733
656272743
682104611
309368352
27376917
CFSAN002050_20725
549144215
503691485
493387420
27376815
SEN2726
SEEB0189_05360
71734405
27376923
15605427
684195008
503750835
SCA50_2996
197286063
SPA2743
543445025
187431197
495850843
SARI_03503
SSPA2610
499361909
STBHUCCB_29310
762205996
499776883
549144330
SNSL254_A3090
82524572
746377668
856728015
299075342
588285804
377814923
IA1_13800
27376863
CFSAN001992_19100
499665264
446167935
560179346
740404066
746516207
584470511
STM2885
I137_13735
856736138
648420610
187426994
499579898
503855136
SPAB_03588
153950201
28898468
21231082
738406277
326796020
496197109
STM2945
754751414
G2583_0996
746516388
t2846
504345179
499316414
499314026
499316447
503855054
238702411
123443720
499576288
746493649
433657826
187427001
504670455
E2348C_3941
SC2810
499316350
499312835
762206044
499312700
433660419
27377015
ECs0848
499629505
CFSAN001921_02650
549144205
STU288_14580
738697255
STMUK_2874
525958302
499364084
SPC_2927
690285246
447068292
SEEB0189_05745
ECs0847
SeAg_B3007
455420941
525951322
SD3246_3092
31983588
SC2817
497154583
16520037
752835186
G2583_1000
698964406
SPA2801
446474206
71733886
SEEH1578_23235
497915116
499644100
SCA50_3003
555267893
SeHA_C3075
E2348C_1042
16519742
487393410
307131102
77747784
499224102
27376965
856732074
15618762
491278713
585377809
504432290
749624836
499316415
27377251
A464_1177
502187121
SU5_03366
499315573
SL1344_2864
21232687
G2583_0998
497915790
499185948
499629666
31983552
499313397
504432145
299076071
506351546
499665361
A464_2909
554684195
752836412
529238016
6. FL_homologs with putative DNA regulatory motifs, signal domains and CBD β-motifs
Protein
SEN3584
856735442
549144353
15604838
292487141
504432313
656274390
SPC_3841
766562903
499185477
757573430
651622902
493386897
446988068
658975687
499409471
491045926
503512820
SeSA_A3967
656275477
CFSAN002050_01705
145301458
856739179
STMUK_1523
71737315
162417778
856736158
15596895
299076041
566690677
21230697
492653402
SSPA3374
504432187
386307411
499364089
655086031
166154340
122815811
IA1_07690
SPAB_04673
123443719
497559390
499185364
SEEB0189_11745
759942675
518276594
51593907
549144016
16082727
856736150
690288493
549144344
856728035
565426373
299075860
856728027
426277783
856732086
STMMW_15491
STMMW_37511
493873891
856739424
SeAg_B1611
499726514
499316453
SEEH1578_04955
652342351
CFSAN002050_14165
504432424
746480215
499726477
505318675
856735210
763037619
503477482
21229530
299075861
647807477
116049648
SCA50_3915
STMUK_3748
565457357
749308955
759996786
499313254
CFSAN001921_09335
332163581
499361993
SL1344_3727
15618176
495850871
497915122
CFSAN001921_21640
746479182
SL1344_1484
15618289
856731162
SeHA_C4091
218892347
497917719
489178182
497557282
499313399
71734736
186897573
447070601
752830719
SPA3612
SEEB0189_01075
A464_3831
612336550
504320019
497581801
755828734
656272542
SeAg_B3986
499313398
759996784
292900478
STU288_04110
SC3683
689266079
504432395
IA1_18265
STM1554
STM3762
27377104
255767012
497585261
856731397
739072482
SU5_04238
480571615
856732094
STU288_19005
404619969
7. FL_homologs with putative DNA regulatory motifs and effecting domains
Protein
752830766
499873335
669788601
299075228
573003538
292488741
497559766
21233160
762206189
566690548
809000115
21232327
489565053
806533156
740424279
740404652
409759683
856732095
856734275
499363897
558647124
503361112
529236135
[truncated: 100,346 more rows]
