# Supplementary material for: T3SEpp: an Integrated Prediction Pipeline for Bacterial Type III Secreted Effectors
Source: mSystems. 2020 Aug 4;5(4):e00288-20. doi: 10.1128/mSystems.00288-20 (PMC7406222; doi:10.1128/mSystems.00288-20)
Supplement: TABLE S1 [file mSystems.00288-20-st001.xlsx]

## Sheet: Table S1
Table S1. Annotation for The Binding Motifs of Pivotal T3SS Transcription Factors
TF_name	T3SS_Category	Reference
ExsA	I	King et al., 2013
InvF	II	Darwin & Miller 2001
SsrB	III	Tomljenovic-Berube et al., 2010
HrpB/G	IV	Mukaihara & Tamura 2009; Mukaihara et al., 2004; Koebnik et al., 2006
TtsI	V/XI	Marie et al., 2004
HrpL	VI	Zwiesler-Vollick et al., 2002; Lam et al., 2014
References:
Darwin KH, Miller VL. (2001). Type III secretion chaperone-dependent regulation: activation of virulence genes by SicA and InvF in Salmonella typhimurium. EMBO J. 20(8):1850-62.
King JM, Schesser Bartra S, Plano G, et al. (2013). ExsA and LcrF Recognize Similar Consensus Binding Sites, but Differences in Their Oligomeric State Influence Interactions with Promoter DNA. J Bacteriol. 195(24):5639-50.
Koebnik R, Krüger A, Thieme F, et al. (2006). Specific binding of the Xanthomonas campestris pv. vesicatoria AraC-type transcriptional activator HrpX to plant-inducible promoter boxes. J Bacteriol. 188(21):7652-60.
Lam HN, Chakravarthy S, Wei HL, BuiNguyen H, Stodghill PV, Collmer A, Swingle BM, Cartinhour SW. (2014). Global analysis of the HrpL regulon in the plant pathogen Pseudomonas syringae pv. tomato DC3000 reveals new regulon members with diverse functions. PLoS One. 9(8):e106115.
Marie C, Deakin WJ, Ojanen-Reuhs T, Diallo E, Reuhs B, Broughton WJ, Perret X. (2004). TtsI, a key regulator of Rhizobium species NGR234 is required for type III-dependent protein secretion and synthesis of rhamnose-rich polysaccharides. Mol Plant Microbe Interact. 17(9):958-66.
Mukaihara T, Tamura N. (2009). Identification of novel Ralstonia solanacearum type III effector proteins through translocation analysis of hrpB-regulated gene products. Microbiology. 155(Pt 7):2235-44.
Mukaihara T, Tamura N, Murata Y, et al. (2004). Genetic screening of Hrp type III-related pathogenicity genes controlled by the HrpB transcriptional activator in Ralstonia solanacearum. Mol Microbiol. 54(4):863-75.
Tomljenovic-Berube AM, Mulder DT, Whiteside MD, Brinkman FSL, Coombes BK. (2010). Identification of the Regulatory Logic Controlling Salmonella Pathoadaptation by the SsrA-SsrB Two-Component System. PLoS Genet. 6(3):e1000875.
Zwiesler-Vollick J, Plovanich-Jones AE, Nomura K, Bandyopadhyay S, Joardar V, Kunkel BN, He SY. (2002). Identification of novel hrp-regulated genes through functional genomic analysis of the Pseudomonas syringae pv. tomato DC3000 genome. Mol Microbiol. 45(5):1207-18.
