# Supplementary material for: T3SEpp: an Integrated Prediction Pipeline for Bacterial Type III Secreted Effectors
Source: mSystems. 2020 Aug 4;5(4):e00288-20. doi: 10.1128/mSystems.00288-20 (PMC7406222; doi:10.1128/mSystems.00288-20)
Supplement: TABLE S2 [file mSystems.00288-20-st002.xlsx]

## Sheet: Table S2
Table S2. Sequential Features Used for SeqAac Models
Feature_type	Feature_value	TTEST_p_value	Bonferroni_corrected_p
Hydrophobic	W/F/Y/M/L/I/V/A/C/T/H	1.21691e-47	5.24487e-45
Conserved amino acid residues	S	3.43886e-41	1.48215e-38
Alcohol	S/T	5.40124e-35	2.32794e-32
Polar	D/E/H/K/N/Q/R/S/T	4.37376e-32	1.88509e-29
Aliphatic	I/V/L	1.81784e-23	7.8349e-21
Aromatic	Y/H/W/F	2.92147e-22	1.25915e-19
Conserved bi-residues	SS	3.45161e-22	1.48764e-19
Conserved amino acid residues	W	1.17419e-17	5.06078e-15
Conserved amino acid residues	V	2.04623e-17	8.81926e-15
Conserved amino acid residues	F	9.11309e-17	3.92774e-14
Conserved amino acid residues	N	1.15951e-15	4.9975e-13
Bulky	E/F/I/K/L/M/Q/R/W/Y	2.47167e-15	1.06529e-12
Small	A/G/C/S/V/N/D/T/P	4.44249e-15	1.91471e-12
Conserved bi-residues	PS	1.7658e-13	7.61058e-11
Conserved amino acid residues	L	3.21661e-13	1.38636e-10
Conserved bi-residues	SA	1.64049e-12	7.07051e-10
Conserved amino acid residues	P	5.97298e-12	2.57435e-09
Conserved bi-residues	SP	1.1803e-11	5.08709e-09
Conserved bi-residues	AS	1.57747e-11	6.79888e-09
Conserved bi-residues	WL	6.14394e-11	2.64804e-08
Conserved bi-residues	LV	1.84229e-10	7.94026e-08
Conserved bi-residues	TS	1.91459e-10	8.25188e-08
Conserved bi-residues	SN	3.48948e-09	1.50396e-06
Conserved bi-residues	NT	5.23688e-09	2.25709e-06
Conserved bi-residues	ST	1.15359e-08	4.97196e-06
Conserved bi-residues	FI	3.1332e-08	1.35041e-05
Tiny	A/G/C/S	3.18242e-08	1.37162e-05
Conserved bi-residues	NI	8.4562e-08	3.64462e-05
Conserved amino acid residues	Y	1.3278e-07	5.72283e-05
Conserved bi-residues	IV	1.40262e-07	6.04529e-05
