# Supplementary material for: T3SEpp: an Integrated Prediction Pipeline for Bacterial Type III Secreted Effectors
Source: mSystems. 2020 Aug 4;5(4):e00288-20. doi: 10.1128/mSystems.00288-20 (PMC7406222; doi:10.1128/mSystems.00288-20)
Supplement: TABLE S3 [file mSystems.00288-20-st003.xlsx]

## Sheet: Table S3
Table S3. All Sequential Features Observed In This Study
Feature Type	Feature Values
Conserved amino acid residues	A|C|D|E|F|G|H|I|K|L|M|N|P|Q|R|S|T|V|W|Y
Conserved bi-residues	AA|AC … |YW|YY
Aliphatic	I,V,L
Aromatic	Y,H,W,F
Hydrophobic	W,F,Y,M,L,I,V,A,C,T,H
Alcohol	S,T
Polar	D,E,H,K,N,Q,R,S,T
Tiny	A,G,C,S
Small	A,G,C,S,V,N,D,T,P
Bulky	E,F,I,K,L,M,Q,R,W,Y
Positively charged	K,R,H
Negatively charged	D,E
Charged	D,E,K,R,H
